# Supplementary material for: Dynamics of Whole Transcriptome Analysis (WTA) and Surface markers expression (AbSeq) in Immune Cells of COVID-19 Patients and Recovered captured through Single Cell Genomics
Source: Front Med (Lausanne). 2024 Jan 31;11:1297001. doi: 10.3389/fmed.2024.1297001 (PMC10864604; doi:10.3389/fmed.2024.1297001)
Supplement: Supplementary file 1 [file Table_1.XLSX]

## Sheet: Clinical and Demographic Detail
Supplementary Table S1: Clinical and Demographic Details of the Participants
Code	Age	Gender	Co-morbidities	HRCT Score	C-Reactive Protein	Group	Disease severity
C+19	25	Male	None	13/25	1.32	Infected	Mild
C+20	67	Female	Hypertension/Diabetes Mellitus/ Rheumatoid Arthritis	20/40	12.45	Infected	Severe
C+21	53	Male	Diabetes Mellitus	007/25	1.95	Infected	Mild
C+22	62	Male	Hypertension/Diabetes Mellitus	17/40	88.6	Infected	Mild
C+24	65	Male	Hypertension	22/40	105	Infected	Severe
C+25	60	Male	Hypertension	20/40	54	Infected	Severe
C+2	25	Male	None	0/25	0.66	Infected	Mild
C+6	78	Male	NA	29/40	1.29	Infected	Severe
C+7	62	Female	Hypertension	16/25	60.65	Infected	Severe
C+10	82	Male	Diabetes Mellitus	0/25	66.5	Infected	Mild
C+12	75	Female	NA	20/40	NA	Infected	Severe
C+13	70	Male	NA	15/40	NA	Infected	Mild
C+14	55	Female	NA	18/40	NA	Infected	Mild
C+15	78	Male	NA	25/40	NA	Infected	Severe
C+18	52	Female	Diabetes Mellitus	22/40	90.4	Infected	Severe
C+23	64	Male	Diabetes Mellitus	20/40	62	Infected	Severe
C2	22	Female	NA	NA	NA	Healthy	NA
C8	23	Male	NA	NA	NA	Healthy	NA
C9	32	Female	NA	NA	NA	Healthy	NA
C12	24	Male	NA	NA	NA	Healthy	NA
PC-11	32	Male	NA	NA	NA	Recovered	NA
PC-13	27	Male	NA	NA	NA	Recovered	NA
PC-17	58	Female	NA	NA	NA	Recovered	NA
PC-21	70	Male	NA	NA	NA	Recovered	NA
PC-4	28	Female	NA	NA	NA	Recovered	NA
PC-10	28	Female	NA	NA	NA	Recovered	NA
PC-12	24	Male	NA	NA	NA	Recovered	NA
PC-18	36	Male	NA	NA	NA	Recovered	NA
PC-19	46	Male	NA	NA	NA	Recovered	NA
PC-20	44	Male	NA	NA	NA	Recovered	NA
PC-7	27	Male	NA	NA	NA	Recovered	NA
PC-9	24	Female	NA	NA	NA	Recovered	NA
PC-15	26	Male	NA	NA	NA	Recovered	NA
