# Supplementary material for: Dynamics of Whole Transcriptome Analysis (WTA) and Surface markers expression (AbSeq) in Immune Cells of COVID-19 Patients and Recovered captured through Single Cell Genomics
Source: Front Med (Lausanne). 2024 Jan 31;11:1297001. doi: 10.3389/fmed.2024.1297001 (PMC10864604; doi:10.3389/fmed.2024.1297001)
Supplement: Supplementary file 4 [file Table_4.xlsx]

## Sheet: WTA_sample_wise_count 
Supplementary Table S4A: Sample wise count matrix for WTA
Group	Cell Type	IL7R	KLRB1	CCR4	CR2	CD28	CD3E	ITGA4	SELL	FAS	LAG3	CD14	FCGR3A	CCR5	IL2RA	PTGDR2	CD40	CD4	CD69	CXCR5	TRAC	CTLA4	CXCR3	CCR7	PDCD1	CD38	PTPRC	NCAM1	CD7	GITR	TRDC	CD40LG	CXCR4	CD19	CD27	ENTPD1	CD5	CD8A	CD74	HAVCR2
Healthy	Activated CD4+ T	0.575646	0.0058085	0.00193617	0	0.0271063	0.321773	0.0309786	0.25806	0.00193617	0.00193617	0	0	0	0.00387233	0	0	0.115366	0.088589	0.00387233	0.327756	0.00387233	0	0.131514	0	0	0.229821	0	0.0329148	0.00193617	0	0.0146857	0.196869	0.03518	0.00387233	0.00193617	0.0290425	0.00968083	0.322099	0.00193617
Healthy	CD4+ TCM	0	0	0	0	0	0	0	0.0462098	0	0	0.0732408	0	0	0	0	0.0462098	0.0924196	0.0462098	0	0	0	0	0	0	0	0.138629	0	0	0	0	0	0	0.0924196	0	0	0	0	0.596425	0
Healthy	CD8+ TCM	0.00967182	0.00255491	0.00322394	0.00161197	0.00161197	0.00805985	0.00161197	0.0315704	0	0	0.00161197	0.00322394	0	0	0	0.00322394	0.00644788	0.00483591	0.00161197	0.0177317	0	0.00161197	0.00644788	0	0.00161197	0.00967182	0.0306274	0.00161197	0	0	0	0.0283464	0.0241796	0	0.00161197	0.00322394	0.00483591	0.222059	0.00161197
Healthy	CD8+ TEM	0.0412307	0.00128975	0.00294799	0.000368499	0.00331649	0.0273629	0.00637227	0.0335196	0.0011055	0.00165825	0.0018425	0.00276374	0.000552749	0.00139753	0	0.00368499	0.0127445	0.0129914	0.0025795	0.031771	0.000552749	0.000736999	0.00729352	0.000476278	0.00018425	0.0381746	0.00545102	0.00552749	0.000552749	0.0011055	0.001474	0.0667056	0.0381571	0.000552749	0.00202675	0.00423774	0.00386924	0.314494	0.000368499
Healthy	Class Switched Memory B	0.0114829	0	0.0010439	0.00313169	0.0010439	0.00835117	0.0194008	0.192629	0.0010439	0	0.00208779	0	0	0.0010439	0	0.0334047	0.00313169	0.0704732	0.0204447	0.0281852	0	0	0.030273	0	0.00626338	0.161727	0	0.00313169	0.0010439	0	0.0010439	0.369015	0.183156	0.0010439	0.0125268	0	0	1.83973	0
Healthy	Classical Monocyte	0.0110111	0.00110111	0.00165166	0.00110111	0.00220222	0.0173892	0.00330332	0.0345499	0.00165166	0.00110111	0.0126627	0.00458167	0	0.00110111	0	0.00385388	0.0135353	0.00660665	0.000550554	0.0198199	0	0.00110111	0.00527704	0	0	0.0261468	0.00220222	0.00330332	0.000550554	0	0.000550554	0.0463401	0.0236738	0.00110111	0.00275277	0.00637814	0.00330332	0.366111	0.000550554
Healthy	DC	0.0235084	0.00199563	0.00266083	0.00266083	0.00171954	0.012639	0.00465646	0.0243366	0.00304996	0	0.00133042	0.00304996	0	0.00133042	0	0.00332604	0.0154128	0.012752	0.00133042	0.0176845	0	0	0.00399125	0	0	0.0120868	0.00532167	0.000665208	0	0	0	0.0486232	0.0212867	0.00133042	0.00199563	0.00266083	0.00199563	0.379109	0.00133042
Healthy	Intermediate Monocyte	0.00282873	0	0	0	0	0	0	0.00134965	0	0	0.000851532	0	0	0	0	0	0	0	0	0	0	0	0	0	0	0	0	0	0	0	0	0.000851532	0	0	0	0	0	0.00170306	0
Healthy	Naive B	0.0107117	0.00100468	0.00221866	0.000924443	0.00136818	0.0131459	0.00141706	0.0173063	0.00081351	0.000517688	0.00201843	0.00211401	0	0.000369777	0	0.00211401	0.00541131	0.00583341	0.00164865	0.013109	0.000147911	0.000900032	0.00237286	7.39554e-05	0.000369777	0.0103015	0.00819092	0.00288426	3.69777e-05	0.000184889	0.000443733	0.0255775	0.0170935	0.000702576	0.000924443	0.00184889	0.00222495	0.204761	0.000258844
Healthy	Naive CD4+/CD8+ T	0.0144707	0.000723536	0.000723536	0.00217061	0.000723536	0.0141704	0.00289414	0.0242999	0.000723536	0	0.00361768	0	0	0	0	0.00434121	0.0101295	0.00868243	0.00434121	0.0231531	0	0	0.00434121	0	0.000723536	0.0135698	0.00723536	0.00289414	0	0	0.00144707	0.0446819	0.0271941	0.00144707	0.000723536	0.00217061	0.00144707	0.282061	0
Healthy	NK	0.0256388	0.00909948	0.00249558	0	0.00374337	0.034986	0.0115951	0.0279223	0.00187168	0.00124779	0.00124779	0.0112301	0.000623895	0.000623895	0	0.00187168	0.00998232	0.00748674	0.000623895	0.0427429	0	0.00124779	0.00436726	0	0	0.0386346	0.00748674	0.00748674	0.00124779	0.00311947	0.000623895	0.0517364	0.0226722	0	0.000623895	0.00499116	0.0158094	0.250493	0
Healthy	NK T	0.00793762	0	0.0024844	0	0.000828133	0.0157345	0	0.0190471	0	0.000828133	0.000828133	0.00165627	0	0.00165627	0	0.0024844	0.00331253	0.00579693	0.00331253	0.010422	0	0	0.00414066	0	0	0.0100783	0.00579693	0.00331253	0	0	0	0.024844	0.0203596	0.000828133	0	0.00331253	0.00165627	0.214098	0
Healthy	Plasmablast	0.010443	0.000398666	0.00233684	0.000531555	0.00175013	0.0180177	0.00321191	0.0267006	0.000664443	0.000398666	0.002392	0.0028684	0.000132889	0.000664443	0	0.00260262	0.00725372	0.00558132	0.00265777	0.0198456	0.000265777	0.000664443	0.00419728	0.000132889	0.000531555	0.0139535	0.00571421	0.00372088	0.000132889	0.000398666	0.000930221	0.0358825	0.0298574	0.000797332	0.001196	0.002392	0.00326706	0.319521	0.000265777
Healthy	Platelets	0.00852211	0.000724103	0.00162923	0.000543077	0.00119205	0.0115856	0.00217231	0.01495	0.000362051	0.000905128	0.00108615	0.000724103	0	0.000362051	0	0.00108615	0.00463153	0.00398256	0.00181026	0.0123405	0.000181026	0.000362051	0.00162923	0.000362051	0.000543077	0.0093382	0.00553666	0.00235333	0.000829996	0.000362051	0.00108615	0.0199743	0.0158551	0.00144821	0.000724103	0.00108615	0.00217231	0.171109	0
Healthy	Proliferating NK	0.0117483	0.00146853	0.000734266	0.000734266	0	0.0136463	0.000734266	0.0124825	0.000734266	0	0.0022028	0.00146853	0	0.000734266	0	0.00367133	0.00367133	0.00367133	0.0022028	0.0136463	0	0.00263232	0.00146853	0	0.00189805	0.0107092	0.00587413	0.0022028	0.000734266	0.000734266	0	0.0246603	0.0190909	0	0.000734266	0.00146853	0.00146853	0.204655	0
Healthy	Th1	0.0156619	0.000944342	0.00283303	0.000944342	0.000944342	0.0122764	0.00188868	0.0279383	0.000944342	0	0	0.000944342	0	0.000944342	0	0.00377737	0.00944342	0.00755474	0.000944342	0.0141651	0	0	0.000944342	0.000944342	0	0.0194392	0.0103878	0.00377737	0	0	0.00283303	0.0439921	0.0292746	0.000944342	0	0.000944342	0.00283303	0.315575	0
Healthy	Th2	0.0118764	0.00215934	0.0027909	0	0	0.019434	0.00215934	0.0243843	0.00215934	0	0	0.00215934	0	0	0	0.00539834	0.00818925	0.00647801	0.00323901	0.025912	0	0	0.00323901	0	0	0.0114283	0.00647801	0.00215934	0	0	0	0.0453461	0.0215934	0.00215934	0.00323901	0.00107967	0.00107967	0.260528	0
Positive	Activated CD4+ T	0.617329	0.0794254	0.013379	0.00134201	0.0459797	0.217853	0.0323507	0.0900258	0.0138537	0.00285177	0.0032854	0.00486478	0.00117426	0.0208014	0.000335502	0.00268402	0.0546205	0.354201	0.00385827	0.140915	0.0110716	0.00513066	0.0601722	0.00278214	0.00184526	0.159532	0.00285177	0.0191521	0.00117426	0.0029499	0.0226053	0.672187	0.00436153	0.0128472	0.00167751	0.0498506	0.057561	0.10231	0.00244664
Positive	CD4+ TCM	0.00662665	0.00662665	0.00132533	0	0.00132533	0.0100526	0.0092773	0.0540136	0.0132533	0	0.161941	0.0307078	0	0.00132533	0	0.00132533	0.175294	0.0365592	0	0.00740191	0	0	0.00132533	0	0.00265066	0.184247	0.011928	0.0180045	0	0.00132533	0.00265066	0.0836213	0.00530132	0.00265066	0.0452864	0.00265066	0.00530132	1.08874	0.0238559
Positive	CD8+ TCM	0.0110953	0.00513442	0.00256721	0	0.00256721	0.0179705	0	0.0158395	0	0	0.00663615	0.00406893	0	0	0	0	0	0.0117706	0.00256721	0.0107051	0.00256721	0	0	0	0.00256721	0.0220394	0.0853974	0.00770164	0	0.00513442	0	0.061181	0.00256721	0.00256721	0.00256721	0	0.00513442	0.121779	0.00513442
Positive	CD8+ TEM	0.0900822	0.0351934	0.00566251	0.00196518	0.0141751	0.106005	0.0360517	0.0400137	0.0102709	0.00510103	0.0118865	0.0398706	0.00224592	0.00727813	0.00028074	0.00224592	0.0235134	0.0775273	0.00285511	0.0831371	0.0077442	0.00269088	0.011558	0.00196518	0.0101066	0.184057	0.0190004	0.0341127	0.0042111	0.0101066	0.00313585	0.250265	0.0219931	0.00549828	0.0103186	0.0187885	0.0442198	0.400808	0.0121672
Positive	Class Switched Memory B	0.0420809	0.00676803	0.000772739	0.00815897	0.00216367	0.0075539	0.0276262	0.0376978	0.00363187	0.000231822	0.00432734	0.00329071	0.000463644	0.00267252	0.000154548	0.0278128	0.00267252	0.376099	0.0282633	0.0053771	0.000772739	0.00108184	0.0409188	0.00038637	0.0091956	0.152393	0.00270459	0.00139093	0.000231822	0.00115911	0.00128159	0.745279	0.0549506	0.0014682	0.00936328	0.00193185	0.00477204	1.73612	0.00123638
Positive	Classical Monocyte	0.00797578	0.00442315	7.79342e-05	7.79342e-05	0.000701408	0.00405258	0.0103917	0.189007	0.00721554	0.000155868	0.24503	0.0214131	0.000623474	0.000389671	0	0.0024939	0.0745994	0.0144576	0.000623474	0.00253948	0.000155868	0.000233803	0.00163662	7.79342e-05	0.0027277	0.0846661	0.0027277	0.00163662	0	0.000701408	0	0.0617378	0.00116901	0.000155868	0.0184704	0.000311737	0.00286446	1.05977	0.0113461
Positive	DC	0.049005	0.0230388	0.0012623	0.00092946	0.00352314	0.0382558	0.0234029	0.0462291	0.00491107	0.000499266	0.0365353	0.0209444	0.00102681	0.00252461	0	0.00312122	0.014768	0.0887774	0.00352314	0.0261192	0.00395333	0.00109588	0.00703078	0.000499266	0.00514657	0.131447	0.00524392	0.00597868	0.000166422	0.00309294	0.000832109	0.245931	0.0102931	0.00309294	0.00683906	0.00498014	0.0173111	0.757175	0.0067545
Positive	Intermediate Monocyte	0.0372411	0	0	0	0	0.0421171	0.0186205	0.0538653	0	0	0.0303688	0.0421171	0	0	0	0	0.0186205	0.0303688	0	0	0	0	0	0	0	0.109727	0	0.0186205	0	0	0	0.0607376	0.0303688	0	0	0	0.0117483	0.455322	0
Positive	Naive B	0.0292295	0.0134121	0.00347552	0.000218245	0.00274661	0.0433373	0.00822342	0.0282114	0.00200129	0.00121889	0.00733403	0.0152857	0	0.00100065	0	0.00200129	0.00769635	0.024645	0.000436491	0.0319344	0.000654736	0.00143714	0.00314106	0	0.00147422	0.062442	0.0141367	0.02052	0.00169247	0.00212896	0.00128915	0.108443	0.0074781	0.00147422	0.00259862	0.00733403	0.0260172	0.346777	0.00269311
Positive	Naive CD4+/CD8+ T	0.0228818	0.00878683	0.00638162	0	0.00305606	0.0465534	0.00658506	0.0236607	0.00240521	0.00235942	0.00561892	0.0151839	0.000269497	0.000696641	0	0.00112378	0.00804439	0.0131653	0.00155093	0.0328082	0.000427143	0.00139328	0.00193228	0	0.00177463	0.0473575	0.00851733	0.0177265	0.00134749	0.00343741	0.000966138	0.0862276	0.0100225	0.000696641	0.000966138	0.00525783	0.0236655	0.256164	0.000966138
Positive	NK	0.0685924	0.162255	0.000526068	0.000315641	0.00500659	0.174668	0.0671741	0.0452105	0.0141165	0.00967965	0.00294598	0.150968	0.00473461	0.00105214	0	0.00252513	0.0109855	0.167184	0.00136778	0.0978794	0.00822454	0.00753171	0.00220949	0.00284077	0.0185355	0.278883	0.0280583	0.0700547	0.00210427	0.0605356	0.00243779	0.537393	0.00473461	0.00837342	0.0023147	0.0113373	0.14785	0.284061	0.0184481
Positive	NK T	0.0346367	0.0171691	0.00445651	0.000329686	0.00281135	0.0625976	0.0094231	0.0337816	0.00314842	0.00289828	0.00519472	0.0190906	0.00030426	0.00192726	4.34657e-05	0.000971017	0.0159054	0.0178721	0.00108337	0.0531012	0.000510934	0.00131874	0.00250709	0.00059048	0.00190184	0.0740578	0.0119959	0.0313391	0.00288024	0.00477469	0.00168451	0.108106	0.0129349	0.000702837	0.00251036	0.0103728	0.0358702	0.282384	0.00353961
Positive	Plasmablast	0.0268265	0.0118374	0.00045363	0.000907261	0.00279887	0.0308565	0.0208329	0.0208759	0.00434803	0.000718987	0.011572	0.0134214	0	0.00117262	0	0.00317541	0.00650499	0.0519125	0.00136089	0.0205764	0	0.00317541	0.00461339	0	0.0516886	0.0816557	0.00226815	0.00415976	0	0.00162625	0.000907261	0.135933	0.0125564	0.0226474	0.00733517	0.00351785	0.0136519	0.526439	0.00207988
Positive	Platelets	0.0196919	0.0106347	0.00318877	0.000283147	0.00163817	0.026505	0.00384264	0.0137566	0.00284491	0.000819086	0.00864974	0.0100955	0.000178646	0.000566295	0	0.00128088	0.00753699	0.0216404	0.000178646	0.0192438	0	0.000744941	0.000535939	0.000178646	0.000997732	0.0377162	0.0102774	0.0109785	0.000923587	0.00110223	0.00156403	0.0727397	0.00548081	0.000744941	0.00209997	0.00260555	0.0138235	0.274599	0.00202582
Positive	Proliferating NK	0.0207291	0.00818404	0.00515736	0	0.00176028	0.0359381	0.0057547	0.0224894	0.00142574	0.00121467	0.00336122	0.0126648	0	0.0010036	0	0.000334535	0.00733977	0.0102947	0.00130227	0.0232734	0.000211068	0.00163681	0.00066907	0	0.000334535	0.0421595	0.00491042	0.0165274	0.00121467	0.00218241	0.00134921	0.0655687	0.00633238	0.000334535	0.00160094	0.0060375	0.0170975	0.358793	0.00154921
Positive	Th1	0.0320175	0.00886383	0.00293914	0	0	0.0465563	0.00408533	0.0256118	0.00302238	0.00126626	0.00697886	0.006489	0	0.000979713	0	0.000776404	0.0121728	0.0154817	0.000776404	0.0255285	0	0.00175612	0.00224597	0.000776404	0.00253252	0.053564	0.0126626	0.0242623	0.000489857	0.00330893	0	0.093629	0.00400209	0	0.00273583	0.00633131	0.02063	0.274528	0.00253252
Positive	Th2	0.0228567	0.016104	0.00376816	0	0.00407066	0.0327582	0.011607	0.0335979	0.00188408	0.000728861	0.00261294	0.0113045	0	0.000728861	0	0.00449702	0.0130647	0.00984675	0	0.0356058	0	0.00188408	0.00462087	0	0.00231044	0.0497149	0.0066836	0.0188408	0.000728861	0.0033418	0	0.0694467	0.00723381	0.0030393	0.00115522	0.0066836	0.0253457	0.25015	0.00607859
Recovered	Activated CD4+ T	0.084204	0.00266595	0	0	0.0053319	0.0202211	0	0.0133298	0.00266595	0.00266595	0	0	0	0	0	0	0.0133298	0.0053319	0	0.0522125	0	0	0.00266595	0	0	0.0148892	0.0106638	0.00266595	0	0	0	0.0388828	0	0	0	0	0	0.0106638	0
Recovered	CD4+ TCM	0	0	0	0	0	0	0	0	0	0	0	0	0	0	0	0	0.0462098	0	0	0	0	0	0	0	0	0	0.0462098	0	0	0	0	0	0	0	0	0	0	0	0
Recovered	CD8+ TCM	0	0	0.0016195	0	0	0	0	0	0	0	0.0016195	0.0016195	0	0	0	0.0016195	0.0016195	0	0	0.00323901	0	0	0	0	0	0	0.0145755	0	0	0	0	0.0016195	0	0	0	0	0	0.00971702	0
Recovered	CD8+ TEM	0.00688764	0.0025046	0.000626149	0	0.00187845	0.00876609	0.00313075	0.00563534	0	0.0012523	0	0.000626149	0	0	0	0.00187845	0.00313075	0	0	0.0135154	0	0.000626149	0.0025046	0	0	0.020403	0.0037569	0.0025046	0	0.0012523	0	0.00788006	0.0025046	0.000626149	0	0.000626149	0.0037569	0.0314139	0.0012523
Recovered	Class Switched Memory B	0.00227261	0	0	0	0	0.00909045	0.00227261	0.00909045	0.00227261	0	0	0	0	0	0	0.00227261	0	0	0	0.00227261	0	0.00227261	0	0	0	0.0172377	0.0113631	0	0	0	0	0.0344754	0.0136357	0	0.00227261	0	0.00227261	0.563286	0.00227261
Recovered	Classical Monocyte	0.00148108	0	0.00148108	0	0.000740542	0.00296217	0.000740542	0.00783861	0	0	0.0041359	0.00444325	0	0	0	0.000740542	0.00148108	0.00148108	0	0.00148108	0	0	0	0	0	0.00370271	0.00592433	0.000740542	0	0	0	0.0182062	0.00148108	0	0.00148108	0.000740542	0.000740542	0.0974666	0.000740542
Recovered	DC	0.000861052	0.00143509	0.000574035	0	0.000741929	0.00418614	0.000574035	0.00636316	0	0.000574035	0.00114807	0.00200912	0	0	0	0.00114807	0.00401824	0.0017221	0	0.00315719	0	0.000287017	0	0	0	0.00447316	0.00258316	0.000287017	0	0.0017221	0	0.0067693	0.0017221	0.000287017	0.000861052	0.00114807	0.000861052	0.0557358	0.000287017
Recovered	Intermediate Monocyte	0	0.0231049	0.0115525	0	0	0	0	0.0115525	0	0	0	0	0	0	0	0	0.0115525	0	0	0	0	0	0	0	0	0	0	0	0	0	0	0.0231049	0	0	0	0	0	0.0115525	0
Recovered	Naive B	0.00059617	0.00130859	0.000993617	0	0.000198723	0.00238468	0.000397447	0.00269965	0	0	0	0.000993617	0	0	0	0.000198723	0.00218596	0.000794894	0.000397447	0.0030971	0	0.000198723	0.000198723	0	0.000198723	0.00289837	0.00655787	0	0	0.000794894	0	0.00437191	0.00119234	0	0.00059617	0.000198723	0.00158979	0.0180351	0
Recovered	Naive CD4+/CD8+ T	0.0012956	0.0012956	0	0	0	0	0.0012956	0.00388681	0	0	0	0.00205348	0	0	0	0	0.0025912	0	0	0.0025912	0	0	0	0	0	0.00388681	0.00388681	0	0	0.0012956	0	0.0012956	0	0	0.0012956	0.00205348	0.0012956	0.0285032	0
Recovered	NK	0.00269009	0.00448349	0	0	0	0.017934	0	0.00269009	0	0.000896698	0	0.0121816	0	0	0	0.000896698	0.00358679	0.0017934	0	0.0265288	0	0	0.0017934	0	0	0.0188306	0.00269009	0.0017934	0	0.00358679	0	0.0130783	0.000896698	0	0	0.0017934	0.00627688	0.0422972	0
Recovered	NK T	0.00151342	0	0.00227013	0	0.00151342	0.00227013	0.000756711	0.000756711	0	0	0.000756711	0.000756711	0	0	0	0	0.00195607	0.000756711	0	0.00573962	0	0	0.000756711	0	0	0.00302684	0.00605369	0	0	0.000756711	0	0.00454027	0.000756711	0	0	0	0	0.0152628	0
Recovered	Plasmablast	0	0.000954485	0.00180664	0	0.00120443	0	0	0.00240885	0	0	0	0.00240885	0	0	0	0	0.00190897	0	0	0.00276112	0	0	0	0	0.000602213	0.00361328	0.00421549	0.000602213	0	0.000602213	0	0.00361328	0.00240885	0	0.000602213	0	0	0.0526995	0.000954485
Recovered	Platelets	0	0	0	0	0	0	0.00125343	0.00125343	0	0	0	0.00125343	0	0	0	0	0.00125343	0.00125343	0.00125343	0	0	0	0	0	0.00125343	0.00250686	0.00250686	0	0	0.00125343	0	0.00250686	0	0	0	0	0	0.0362552	0
Recovered	Proliferating NK	0	0.000956065	0.000956065	0	0	0	0.000956065	0.00478033	0	0	0.000956065	0.00191213	0	0	0	0	0.000956065	0	0	0	0	0	0	0	0	0.00382426	0.00478033	0	0	0	0	0.00669246	0.000956065	0	0	0	0	0.0133849	0
Recovered	Th1	0	0.00160823	0.00160823	0	0	0	0	0.00160823	0.00160823	0	0.00160823	0.00321646	0	0	0	0.00321646	0.00321646	0	0	0.00415721	0	0	0	0	0	0.00321646	0.00321646	0	0	0	0	0.00160823	0.00254898	0	0	0	0	0.0434222	0
Recovered	Th2	0	0.00155763	0.00311527	0	0	0.00623054	0	0.00155763	0	0	0	0	0	0	0	0.00155763	0	0.00155763	0	0	0	0	0	0	0.00155763	0	0.00778817	0	0	0	0	0.00311527	0.00311527	0	0	0	0	0.0202492	0.00155763

## Sheet: AbSeq_sample_wise_count
		Supplementary Table S4B: Sample wise count matrix for AbSeq
Group	Cell Type	IL7R	CD14	CTLA4	CD40LG	KLRB1	FCGR3A	CXCR3	CXCR4	CCR4	CCR5	CCR7	CD19	CR2	IL2RA	PDCD1	CD27	CD28	PTGDR2	CD38	ENTPD1	CD3E	CD40	PTPRC	CD45	ITGA4	CD4	NCAM1	CD5	SELL	CD69	CD7	CD8A	FAS	CXCR5	GITR	CD74	LAG3	TRAC	TRDC	HAVCR2
Healthy	Activated CD4+ T	4.39567	3.31662	5.9701	3.95361	3.44135	4.41908	5.58351	4.18814	4.72268	3.62925	4.11298	3.08413	2.93596	3.51206	4.23058	4.8369	4.20466	4.15864	4.70124	4.75886	6.45842	1.90985	4.95433	7.80895	4.6738	6.14431	4.84057	6.31474	4.42953	4.74246	5.47512	5.23034	5.5814	1.90583	4.754	6.2015	4.20677	4.86873	5.84355	5.03023
Positive	Activated CD4+ T	4.72279	3.54934	5.68966	4.07609	3.42338	4.72064	5.38452	4.47113	4.44809	3.20253	4.28625	2.46943	2.2956	3.63801	4.31214	5.30397	4.54391	4.17819	4.75868	4.33114	6.22116	1.49157	4.73158	7.72019	5.1072	5.69615	3.34295	6.07566	4.75051	4.43288	5.41119	5.21366	5.61187	1.14451	4.63212	5.58445	4.44767	3.78201	6.08852	4.94285
Recovered	Activated CD4+ T	4.70952	3.76775	6.25929	3.96476	4.22271	5.04773	6.05945	4.44241	5.01655	4.21723	4.67288	2.92619	3.10371	3.97988	4.73839	4.42663	4.13008	4.87047	5.07587	4.71818	6.0959	2.01853	5.17743	7.7145	5.22251	4.96298	3.33707	5.34735	4.70646	4.84566	5.18018	5.255	5.88923	1.74435	4.91821	6.27465	4.84716	4.42902	6.19614	5.21093
Healthy	CD4+ TCM	4.18661	4.06503	6.06391	4.18034	3.736	4.53057	5.68893	4.24826	4.77893	3.73254	4.30926	3.0711	2.97069	3.4423	4.33364	4.33283	3.81593	4.41395	5.19146	5.01014	5.90594	2.15731	4.79138	7.99393	5.0328	4.47685	4.6277	5.07931	4.58315	4.92246	4.83844	5.63031	5.7287	1.77131	4.90531	6.90014	4.46396	4.69899	6.04962	5.11882
Positive	CD4+ TCM	3.60942	4.90628	5.48735	4.14308	3.58035	4.73455	5.0124	4.50803	4.12103	2.94182	3.86607	2.03984	1.91205	2.99022	4.1396	3.44197	3.32958	4.15554	5.82593	4.91181	4.46452	1.38209	3.66723	8.17975	5.50276	4.88195	3.53218	3.4683	4.36257	4.86916	3.49795	4.43071	5.91125	0.722808	4.57111	6.9884	4.48073	3.31194	6.09257	4.91032
Recovered	CD4+ TCM	4.68898	3.73116	6.40217	4.02604	4.05658	5.35615	6.07571	4.73727	5.18837	4.25524	4.71538	3.27066	2.95586	3.78803	4.73745	4.16391	3.75969	4.74274	5.46724	4.90763	5.37458	2.3963	5.35826	7.72999	5.39575	4.6963	3.15608	4.67991	4.82754	5.09714	5.09635	5.05142	5.83289	2.07719	4.90302	7.08662	4.59051	4.2439	6.10821	5.32192
Healthy	CD8+ TCM	3.58215	2.72764	5.36562	3.32548	2.83704	3.8071	4.93483	3.31835	4.47866	3.05241	3.61716	2.53382	2.30881	2.80757	3.67936	3.26094	3.04943	3.53563	3.72292	4.05022	4.61718	1.44297	4.14784	5.9293	3.69333	3.23546	5.7811	3.84966	3.8022	3.85649	3.76754	4.24255	5.01653	1.35362	4.15609	5.42983	3.72784	4.63447	5.20229	4.50662
Positive	CD8+ TCM	3.63492	3.16863	5.41174	3.90878	3.44756	4.36939	4.71857	4.10795	4.93003	2.79731	3.65866	2.06293	1.89953	2.82695	3.95038	3.25245	3.06349	3.8426	4.45515	4.27847	4.16232	1.66248	3.8185	5.51772	3.77417	2.92133	5.27056	3.37121	4.09841	4.61253	3.30927	4.05234	5.08084	0.862541	4.2567	5.05606	4.32957	3.47851	5.81998	4.49897
Recovered	CD8+ TCM	4.86006	4.00138	6.30052	4.27081	4.46019	5.24083	5.66884	4.58202	5.19916	4.39428	4.93094	3.12613	3.36925	3.92805	4.86848	4.20337	4.30105	5.18334	4.69676	5.02037	5.02089	2.01444	4.31052	5.79961	5.09203	3.5734	4.16127	4.20253	5.05587	4.85173	4.45532	4.64666	5.65544	1.57744	5.07041	6.26829	5.29399	4.39168	6.35708	5.25675
Healthy	CD8+ TEM	4.26005	3.41511	6.03761	4.06983	3.6305	4.57713	5.721	4.24394	4.81504	3.77929	4.26946	3.62608	3.35127	3.5521	4.35782	4.38738	3.95098	4.34188	4.80234	4.85938	5.98347	2.1666	5.09401	7.84731	4.86231	4.81878	4.57674	5.48979	4.54604	4.76329	5.03995	5.34874	5.62483	2.35077	4.89695	6.48828	4.37602	4.68364	5.98303	5.08922
Positive	CD8+ TEM	4.73874	3.94805	6.33258	4.14054	3.66343	5.30331	6.10629	4.8991	5.21687	4.09386	4.76395	3.36449	2.98471	3.90031	4.67405	4.37984	4.36088	4.67898	5.4366	5.06381	5.64999	2.1612	5.2094	7.65405	5.42826	4.85171	3.52124	5.07987	4.94854	5.16983	5.08197	5.4862	6.00049	1.63043	5.08278	6.29701	4.79963	4.25923	6.26037	5.42274
Recovered	CD8+ TEM	4.56596	3.78774	6.26674	3.9876	4.31998	5.13617	6.1466	4.38663	4.93317	4.29258	4.64508	3.12775	3.26863	4.06426	4.73887	4.34749	3.9978	4.98127	5.08316	4.76812	5.82937	1.95622	5.40484	7.7284	5.25491	4.20194	3.38118	4.99283	4.72821	4.79642	5.02566	5.17969	5.98508	2.02245	5.00393	6.30753	4.95301	4.58648	6.24143	5.14549
Healthy	Class Switched Memory B	4.16995	3.32425	5.99868	3.96502	3.48667	4.45945	5.61231	4.27563	4.72151	3.65677	4.12418	4.91998	4.18322	3.46344	4.24775	4.16054	3.63695	4.2169	4.9199	4.86625	5.4466	2.61609	5.76058	7.87819	4.9453	4.30103	4.84646	4.86198	4.48631	4.73777	4.61646	5.05166	5.50585	3.71424	4.77167	7.42347	4.2547	4.76278	5.87205	5.04586
Positive	Class Switched Memory B	4.72766	3.98786	6.27026	4.29477	3.47287	5.38801	6.00601	4.84387	5.05582	3.84413	4.79236	4.57301	4.03111	3.76096	4.59957	4.21771	4.32183	4.50003	5.45007	5.09389	5.27694	2.23514	5.47203	7.74438	5.42765	4.68695	3.51375	4.58243	4.86008	4.69102	4.56217	4.98629	5.94043	2.91266	5.08687	6.68932	4.73713	3.95771	6.41438	5.44562
Recovered	Class Switched Memory B	4.63678	3.80822	6.33157	3.9347	4.07995	5.0886	6.09113	4.57589	5.14792	4.22797	4.66064	3.74792	3.35533	3.84907	4.7366	4.23635	3.83699	4.77718	5.20321	4.84994	5.43049	2.32317	5.48316	7.70694	5.30964	4.2922	3.34814	4.47573	4.73834	5.01892	4.67431	5.06985	5.8765	2.62023	4.8545	7.08404	4.70506	4.32484	6.09468	5.30112
Healthy	Classical Monocyte	4.63189	3.63411	6.38925	4.21813	3.64725	4.90147	6.10219	4.40868	5.26501	4.04605	4.50314	3.53671	3.16804	3.73719	4.66356	4.3113	3.99797	4.3684	4.87305	5.12388	5.86867	2.26724	4.78036	7.60386	4.97557	4.65182	4.69202	5.19737	4.87263	5.03709	5.0782	5.56392	5.94988	1.84213	5.1551	6.63599	4.4958	4.8932	6.12963	5.52735
Positive	Classical Monocyte	3.83791	4.748	5.66146	4.20384	3.52197	4.91975	5.22226	4.48719	4.34214	3.10558	4.05211	2.33162	2.15365	3.15889	4.24878	3.60439	3.52194	4.21151	5.9296	4.99961	4.67855	1.48955	3.96413	8.13429	5.45492	4.87313	3.51465	3.76408	4.45264	4.97312	3.83603	4.58795	6.02167	0.924131	4.7053	6.70639	4.51022	3.47567	6.15164	5.10577
Recovered	Classical Monocyte	4.94007	3.8987	6.50425	4.02409	4.03357	5.31661	6.21401	4.60921	5.47804	4.3127	4.84649	3.27681	2.98791	3.8435	4.89756	4.20693	3.95126	4.68701	5.27904	4.9418	5.54685	2.32436	5.08416	7.61109	5.41238	4.79446	3.4419	4.50935	4.91786	5.17379	4.87662	5.2287	5.94325	1.94836	4.94655	7.04111	4.66021	4.33162	6.16354	5.56021
Healthy	DC	4.49129	3.66611	6.38053	4.34085	3.73193	4.84487	6.00713	4.56031	5.17035	3.99249	4.4647	3.52293	3.24765	3.69397	4.606	4.38553	4.02428	4.46663	4.9219	5.16647	5.94843	2.31223	4.90949	7.60318	4.91419	4.60398	4.9153	5.25788	4.82867	5.17025	5.08487	5.63013	5.89291	1.95207	5.15579	6.5979	4.57262	4.92448	6.21574	5.47032
Positive	DC	5.03368	4.20372	6.45391	4.31775	3.57599	5.56403	6.32984	4.66709	5.37584	4.17113	5.02578	3.3692	2.98002	3.97864	4.82527	4.28631	4.57717	4.63306	5.40785	5.20798	5.4734	2.07457	4.66806	7.48322	5.5981	5.15223	3.54884	4.72171	5.04449	4.89286	4.83228	5.20428	6.17854	1.44065	5.28957	6.61442	4.8383	4.22127	6.49152	5.70658
Recovered	DC	4.82468	3.87235	6.43483	4.02386	4.13881	5.23014	6.21259	4.54681	5.32171	4.32198	4.7822	3.22054	3.08024	3.90588	4.85186	4.25349	3.97207	4.78625	5.18744	4.90381	5.7165	2.23855	5.17478	7.65105	5.37722	4.56447	3.41717	4.68718	4.86669	5.0764	4.95114	5.27078	5.95888	1.92329	4.97262	6.79068	4.74562	4.42203	6.18061	5.4453
Healthy	Intermediate Monocyte	5.18068	4.49064	6.75776	4.92182	5.38767	5.57221	5.72453	5.76485	5.38709	4.835	5.45692	3.17196	4.00131	4.343	5.55988	5.06859	4.74424	6.16289	5.29297	5.38408	5.42971	2.36708	4.02093	5.47386	5.36242	3.49402	4.02735	4.44922	5.41962	5.69491	4.58411	4.83651	5.69734	2.05463	5.41811	6.46025	6.16263	4.6752	7.11032	5.55335
Positive	Intermediate Monocyte	4.95919	4.27146	6.44965	4.37614	3.52359	5.62336	6.33941	4.80566	5.41453	4.30133	5.07823	3.26223	2.92455	3.9352	4.84297	4.22467	4.52293	4.68303	5.42185	5.27264	5.39816	2.105	4.6148	7.50252	5.66725	5.00054	3.41373	4.60687	5.05297	5.03342	4.70075	5.18135	6.21793	1.35591	5.35145	6.69821	4.82205	4.28947	6.51161	5.69552
Recovered	Intermediate Monocyte	4.77303	3.86196	6.37046	3.93101	4.03121	5.21753	6.11724	4.79038	5.35483	4.31096	4.71205	3.21517	2.96877	3.79252	4.76885	4.31053	3.8887	4.66385	5.25516	4.85281	5.59234	2.48494	5.12284	7.77812	5.4111	4.73675	3.43032	4.60586	4.8576	5.35648	4.94675	5.22571	5.85764	1.90931	4.88315	7.01979	4.56535	4.26166	6.03323	5.41793
Healthy	Naive B	4.63059	3.675	6.47453	4.32975	3.73824	4.91631	6.11602	4.4731	5.28112	4.0662	4.54707	3.47089	3.20321	3.77143	4.67128	4.44181	4.1145	4.46513	4.88201	5.18924	6.01739	2.22777	4.77073	7.49344	4.8722	4.63305	4.71582	5.31693	4.89551	5.09412	5.15336	5.6094	5.97698	1.83827	5.20554	6.54321	4.60288	4.91226	6.23986	5.56038
Positive	Naive B	5.02603	4.10937	6.68989	4.29062	3.95146	5.40689	6.40593	5.11748	5.59837	4.45608	5.03669	3.45708	3.16182	4.20012	4.95175	4.34724	4.44731	4.99275	5.31153	5.36943	5.48834	2.43124	4.77153	7.18427	5.30809	4.57391	3.47132	4.7562	5.26783	5.62266	4.81429	5.34988	6.15078	1.59062	5.31657	6.29473	5.1255	4.63571	6.48606	5.7409
Recovered	Naive B	5.04523	4.02465	6.59703	4.22822	4.41242	5.38834	6.20478	4.68171	5.43754	4.51439	5.0135	3.29933	3.34217	4.12283	5.0525	4.38002	4.23721	5.08629	5.13115	5.08402	5.5657	2.1912	4.80033	7.05532	5.36622	4.2747	3.50256	4.55757	5.08229	5.08374	4.88221	5.13421	6.01522	1.87642	5.17203	6.65889	5.15728	4.55603	6.45167	5.57702
Healthy	Naive CD4+/CD8+ T	4.62637	3.64567	6.39155	4.25341	3.68212	4.89428	6.11155	4.53188	5.27261	4.06239	4.5048	3.51242	3.18753	3.74468	4.66778	4.3329	4.00988	4.40676	4.91354	5.16987	5.84522	2.36616	4.80497	7.5659	4.96361	4.62849	4.72342	5.14542	4.88775	5.1844	5.06958	5.52277	5.96588	1.89867	5.17643	6.68501	4.52248	4.87523	6.16325	5.51932
Positive	Naive CD4+/CD8+ T	4.86675	4.10453	6.63247	4.20282	3.85737	5.29959	6.37801	5.60955	5.59472	4.57896	4.92418	3.55069	3.18764	4.20086	4.85313	4.31687	4.37364	5.01468	5.43378	5.36232	5.45924	2.71009	5.0136	7.41291	5.33019	4.56508	3.49075	4.83722	5.28407	6.11227	4.75225	5.41046	6.14084	1.68241	5.27494	6.277	5.02428	4.71285	6.27627	5.61154
Recovered	Naive CD4+/CD8+ T	4.98243	3.99634	6.53792	4.19507	4.35224	5.37096	6.07216	4.98514	5.42763	4.42045	4.94911	3.25722	3.259	3.96493	5.02757	4.37874	4.14074	5.01036	5.26478	5.06354	5.5208	2.33812	4.84553	7.2569	5.39726	4.46507	3.51722	4.53442	5.02697	5.4269	4.82735	5.12965	5.90528	1.90503	5.05405	6.85163	5.02259	4.43289	6.33175	5.52617
Healthy	NK	4.3966	3.56007	6.24087	4.23525	3.72903	4.81804	5.90782	4.4109	5.04081	3.92319	4.3873	3.28199	3.10322	3.59074	4.52658	4.27911	3.92481	4.41488	4.86042	5.04335	6.05457	2.10696	4.95907	7.74085	4.98316	4.4811	4.79504	5.3262	4.73144	5.03127	5.19917	5.76315	5.81621	1.76235	5.06537	6.36395	4.50095	4.84794	6.12347	5.33393
Positive	NK	4.31991	3.69405	5.88094	4.1377	3.47278	5.79254	5.57288	4.41463	4.63033	3.39212	4.36162	2.8125	2.47427	3.42455	4.44817	4.06084	3.96642	4.26895	5.65838	4.61613	5.47239	1.63714	5.42097	7.72525	5.53549	4.2056	3.70204	4.5867	4.64183	4.75996	5.72257	5.60063	5.78402	1.19911	4.7977	6.01082	4.53513	3.71663	6.19112	5.22864
Recovered	NK	4.61409	3.79893	6.29756	3.98268	4.31863	5.20111	6.1756	4.3489	5.00313	4.30878	4.67652	2.99507	3.17828	4.05863	4.77116	4.19047	3.94451	4.95129	5.0862	4.76131	5.85471	1.9469	5.36994	7.76512	5.31977	3.97447	3.48002	4.90991	4.75385	4.78782	5.07262	5.44659	6.0091	1.80639	5.01865	6.27301	4.93092	4.59174	6.24485	5.22429
Healthy	NK T	4.59985	3.74104	6.46731	4.3884	3.79483	4.90296	6.08498	4.56394	5.26883	4.0818	4.56444	3.55951	3.25746	3.76938	4.68795	4.4335	4.09897	4.53391	4.94206	5.23135	5.93682	2.2928	4.83945	7.47804	4.92485	4.69028	4.98847	5.27256	4.90507	5.18304	5.08982	5.56388	6.05156	1.98646	5.22173	6.63858	4.63357	5.02303	6.27947	5.56548
Positive	NK T	4.95279	4.08686	6.64095	4.15435	3.89071	5.29478	6.45344	5.32937	5.66011	4.62735	4.99814	3.61713	3.24592	4.26981	4.92608	4.34349	4.40402	5.0509	5.33807	5.33116	5.55915	2.5566	5.09657	7.40859	5.36954	4.65078	3.51082	4.94018	5.34306	5.78539	4.86008	5.47534	6.13585	1.73727	5.27453	6.28427	5.06363	4.74085	6.2916	5.68172
Recovered	NK T	4.89766	4.0637	6.52869	4.20898	4.54782	5.3845	6.09554	4.80117	5.28804	4.56106	4.93139	3.20415	3.42185	4.12385	5.04047	4.38583	4.22588	5.24972	5.13807	5.05628	5.47109	2.09195	4.63888	7.14035	5.40313	4.1211	3.61403	4.592	5.03883	5.12515	4.74229	5.05703	6.02755	1.83483	5.16996	6.55413	5.27392	4.69031	6.42548	5.42506
Healthy	Plasmablast	4.547	3.63631	6.34414	4.26393	3.69382	4.85426	6.05224	4.50571	5.19144	4.02098	4.4803	3.52137	3.21316	3.72179	4.62408	4.33096	4.01012	4.40886	4.89808	5.14373	5.85407	2.31202	4.85536	7.6184	4.95104	4.61922	4.77198	5.19335	4.84663	5.14474	5.05229	5.52761	5.9182	1.90988	5.15248	6.65561	4.5227	4.88075	6.16614	5.47572
Positive	Plasmablast	4.83314	4.05944	6.4126	4.23342	3.59656	5.38613	6.21628	4.9052	5.30647	4.1599	4.85557	3.5091	3.01444	3.91488	4.73568	4.50903	4.38329	4.65285	5.78694	5.26473	5.3119	2.1856	4.9475	7.4093	5.583	4.67427	3.48504	4.55148	5.0432	5.19143	4.6396	5.21267	6.13081	1.42919	5.19609	6.5601	4.82456	4.26565	6.37517	5.55353
Recovered	Plasmablast	4.92787	3.97224	6.50189	4.14188	4.25485	5.29494	6.10533	4.83987	5.41303	4.39845	4.89369	3.26185	3.21199	3.92222	4.95242	4.34474	4.0784	4.92569	5.25276	5.01986	5.53322	2.34486	5.01087	7.40137	5.41574	4.58788	3.51057	4.55337	4.98007	5.31503	4.84834	5.18606	5.90426	1.95063	5.02535	6.89595	4.90272	4.3954	6.2707	5.50115
Healthy	Platelets	4.50639	3.81743	6.44789	4.50295	3.80513	4.87759	5.99727	4.78427	5.17671	4.02588	4.52607	3.41232	3.24623	3.75343	4.63599	4.46827	4.11886	4.57332	5.08225	5.32409	5.90551	2.57586	4.78985	7.50688	4.89107	4.61423	4.91688	5.25684	4.89198	5.65355	5.11329	5.59869	5.95306	1.82038	5.23008	6.65092	4.68145	4.95311	6.33709	5.53066
Positive	Platelets	4.51757	4.13732	6.44328	4.5327	3.9604	5.58513	5.91765	5.82007	5.27379	4.09282	4.67232	3.00074	2.89212	3.83305	4.85209	4.14749	4.09169	4.90052	5.80084	5.64717	5.18837	2.8989	4.24446	7.20301	5.00744	4.25311	3.53742	4.39522	5.10492	6.72417	4.43202	5.10208	6.11141	1.34385	5.34818	6.1286	5.02446	4.62998	6.44937	5.32822
Recovered	Platelets	4.92827	3.91326	6.5116	4.08571	4.09456	5.28487	6.1989	4.75222	5.45066	4.32345	4.84673	3.24753	3.04828	3.8606	4.89648	4.28382	3.99187	4.75346	5.25861	4.99293	5.57971	2.3742	5.12695	7.55362	5.38048	4.72616	3.51122	4.4994	4.93862	5.32853	4.93239	5.25205	5.93465	1.88742	4.98002	6.94537	4.73883	4.3398	6.20779	5.54506
Healthy	Proliferating NK	4.54021	3.78301	6.44797	4.44544	3.77739	4.90777	6.04309	4.85966	5.22117	4.05009	4.51649	3.53228	3.27911	3.74828	4.67144	4.41952	4.06462	4.53722	5.09878	5.28895	5.78423	2.57981	4.80657	7.4902	4.88407	4.56197	4.93343	5.12119	4.90482	5.55065	5.04152	5.52111	5.97971	1.87921	5.23198	6.71013	4.64601	4.96428	6.29578	5.54468
Positive	Proliferating NK	4.83827	4.14167	6.6635	4.23484	3.90123	5.28281	6.35161	5.61169	5.56738	4.57233	4.91638	3.5027	3.19307	4.19542	4.84364	4.30732	4.36331	5.05924	5.40631	5.39005	5.42771	2.6926	5.02418	7.38291	5.30196	4.50818	3.49088	4.78555	5.2779	6.08384	4.71962	5.38231	6.14868	1.61694	5.29491	6.28057	5.06414	4.71035	6.33214	5.6009
Recovered	Proliferating NK	5.01662	4.0513	6.55959	4.26561	4.4563	5.38572	5.94579	5.13064	5.44058	4.45441	4.97257	3.24186	3.33917	3.92558	5.06506	4.4307	4.22556	5.16506	5.30157	5.12611	5.43076	2.31125	4.61807	7.14009	5.4145	4.45404	3.65271	4.47858	5.05774	5.47657	4.70295	5.05662	5.83258	1.83944	5.06938	6.89324	5.17619	4.42783	6.3761	5.51881
Healthy	Th1	4.54348	3.58348	6.31621	4.20165	3.6383	4.8338	6.04485	4.48245	5.1704	3.99716	4.44285	3.50433	3.19668	3.70118	4.58662	4.30456	3.98304	4.35586	4.86354	5.10182	5.89089	2.34334	4.83532	7.65109	4.95406	4.61772	4.67286	5.21653	4.80485	5.13293	5.04902	5.5399	5.8965	1.90328	5.12429	6.61934	4.47331	4.82868	6.11611	5.42752
Positive	Th1	4.85829	4.08366	6.62247	4.19628	3.83667	5.29582	6.36375	5.54753	5.56149	4.53934	4.91992	3.52144	3.1941	4.17123	4.83825	4.30003	4.36461	4.99566	5.42935	5.35676	5.44939	2.64423	5.02581	7.43529	5.34311	4.56852	3.47062	4.79751	5.25483	6.03824	4.75249	5.4034	6.13198	1.65035	5.2616	6.31945	5.01981	4.66351	6.29327	5.60792
Recovered	Th1	4.99426	3.99386	6.53086	4.1631	4.30405	5.33192	6.08393	4.91006	5.44074	4.41595	4.92479	3.26919	3.24987	3.95906	5.02106	4.33426	4.12806	4.9927	5.25579	5.06344	5.48745	2.33886	4.83317	7.27019	5.40743	4.55413	3.48289	4.52767	5.02514	5.35005	4.77375	5.11212	5.90569	1.86476	5.05513	6.90559	5.00539	4.43719	6.31119	5.52333
Healthy	Th2	4.57868	3.64593	6.3687	4.26199	3.66462	4.8861	6.08458	4.52508	5.24068	4.04957	4.49119	3.49	3.17949	3.75645	4.65189	4.36212	4.03823	4.38166	4.87496	5.15168	5.88702	2.36914	4.82547	7.58664	4.96575	4.66329	4.71491	5.2216	4.88604	5.18258	5.0805	5.57197	5.93165	1.87324	5.17249	6.6058	4.5166	4.92037	6.15996	5.50545
Positive	Th2	4.83348	4.10287	6.62975	4.19348	3.88381	5.27512	6.3575	5.64116	5.56592	4.57665	4.90323	3.54656	3.18902	4.1948	4.83458	4.33163	4.36692	5.02597	5.43251	5.37497	5.4565	2.71899	5.06069	7.42845	5.32443	4.52642	3.50951	4.80959	5.27974	6.13006	4.74203	5.40622	6.128	1.73281	5.26426	6.27209	5.02382	4.69935	6.27996	5.58597
Recovered	Th2	4.97887	3.96714	6.51368	4.14046	4.2848	5.31423	6.01983	4.95971	5.44689	4.39051	4.90069	3.24913	3.20062	3.89466	4.97681	4.31038	4.09329	4.96252	5.28473	5.03667	5.37222	2.29974	4.82709	7.33692	5.42216	4.6449	3.51729	4.45133	4.98599	5.37274	4.72147	5.02633	5.8624	1.85488	5.01239	6.99817	4.97118	4.38028	6.27325	5.51993
