# Supplementary material for: Dynamics of Whole Transcriptome Analysis (WTA) and Surface markers expression (AbSeq) in Immune Cells of COVID-19 Patients and Recovered captured through Single Cell Genomics
Source: Front Med (Lausanne). 2024 Jan 31;11:1297001. doi: 10.3389/fmed.2024.1297001 (PMC10864604; doi:10.3389/fmed.2024.1297001)
Supplement: Supplementary file 5 [file Table_5.xlsx]

## Sheet: Healthy_vs_Infected_signi
Supplementary Table S5A : Significance value of WTA expression between Healthy and Infected group
Genes	Activated CD4+	CD4+TCM	CD8+TCM	CD8+TEM	Class switch memory B cells	classical monocytes	Dendritic Cells	Intermediate monocytes	Naive B	Naive CD4+ CD8+ T	Natural killer	Natural Killer T	Plasmablast	Platlates	Proliferating NK	T helper 1	T helper 2
IL7R	2.2e-16	NA	0.01429	2.332e-10	0.08266	0.001388	6.123e-16	0.7032	8.047e-12	0.003802	1.871e-05	0.02326	2.993e-05	0.0113	0.0006541	0.002038	0.005546
KLRB1	0.4892	NA	0.3196	0.2804	NA	0.2228	0.65	1.901e-07	0.6335	0.6767	0.1898	NA	0.7187	0.4473	0.7244	0.7041	0.7894
CCR4	0.3959	NA	0.5669	0.09681	0.4993	0.9051	0.05107	0.0002344	0.07588	0.4557	0.09511	0.9123	0.7201	0.2539	0.8521	0.6194	0.7142
CR2	NA	NA	0.3196	0.4432	0.2405	0.2228	0.002321	NA	0.03093	0.1955	NA	NA	0.3475	0.5105	0.3815	0.4446	NA
CD28	0.01531	NA	0.3196	0.3546	0.4993	0.3057	0.3867	NA	0.02677	0.4557	0.04081	0.6175	0.7118	0.3518	NA	0.4446	NA
CD3E	2.2e-16	NA	0.02541	2.008e-05	0.8897	0.0001675	0.0005643	NA	5.575e-11	0.00105	0.01532	0.0002643	3.461e-08	0.002197	0.0001863	0.005491	0.02841
ITGA4	0.0005602	NA	0.3196	0.1379	0.01301	0.1288	0.001823	NA	0.06954	0.4601	0.0003784	0.3397	0.02403	0.5923	0.8521	0.2789	0.2393
SELL	2.2e-16	0.3506	1.11e-05	2.108e-09	2.2e-16	7.754e-07	1.054e-07	0.01606	5.815e-15	0.0004966	1.456e-06	2.061e-06	1.525e-09	0.00157	0.0486	0.00011	0.0003117
FAS	0.822	NA	NA	0.1838	0.5736	0.1353	0.002321	NA	0.04295	0.4557	0.1485	NA	0.2935	0.5913	0.3815	0.7041	0.2393
LAG3	0.822	NA	NA	0.7184	NA	0.2228	0.3531	NA	0.1064	NA	0.7868	0.296	0.4159	0.3954	NA	NA	NA
CD14	NA	0.3506	0.9987	0.08601	0.3384	0.01527	0.8648	0.7895	0.001666	0.0944	0.2383	0.9498	0.04598	0.3518	0.4568	0.1925	NA
FCGR3A	NA	NA	0.5669	0.1151	NA	0.7988	0.6516	NA	0.1071	0.1813	0.915	0.512	0.7866	0.6193	0.7915	0.2872	0.2393
CCR5	NA	NA	NA	0.3475	NA	NA	NA	NA	NA	NA	0.4048	NA	0.6388	NA	NA	NA	NA
IL2RA	0.2286	NA	NA	0.151	0.4993	0.2228	0.03133	NA	0.1725	NA	0.4048	0.1391	0.2935	0.5913	0.3815	0.4446	NA
PTGDR2	NA	NA	NA	NA	NA	NA	NA	NA	NA	NA	NA	NA	NA	NA	NA	NA	NA
CD40	NA	0.3506	0.5669	0.2664	0.0003465	0.08429	0.09627	NA	0.003777	0.0668	0.5146	0.06994	0.04032	0.3518	0.04983	0.8528	0.2259
CD4	4.629e-09	0.5765	0.1807	0.001102	0.2405	0.0002897	4.643e-05	0.0002344	0.00316	0.05047	0.05467	0.354	0.004695	0.1767	0.1853	0.1429	0.02724
CD69	1.109e-07	0.3506	0.08386	7.803e-06	2.715e-08	0.03144	4.566e-07	NA	4.155e-06	0.009379	0.04124	0.02412	0.002257	0.2311	0.04983	0.02976	0.1506
CXCR5	0.2286	NA	0.3196	0.04213	0.002868	0.3891	0.03133	NA	0.03426	0.0668	0.4048	0.03631	0.03539	0.7244	0.129	0.4446	0.1492
TRAC	2.2e-16	NA	0.01226	0.0001446	0.001263	2.617e-06	8.877e-08	NA	7.966e-10	0.0002306	0.03846	0.1769	6.321e-07	0.002026	0.0001863	0.03056	3.753e-05
CTLA4	0.2286	NA	NA	0.3475	NA	NA	NA	NA	0.3883	NA	NA	NA	0.5066	0.7044	NA	NA	NA
CXCR3	NA	NA	0.3196	0.8841	0.1407	0.2228	0.5117	NA	0.1684	NA	0.2383	NA	0.2935	0.5913	0.129	NA	NA
CCR7	1.731e-12	NA	0.04575	0.03477	0.0002128	0.009566	0.0001903	NA	0.00186	0.0668	0.2505	0.08061	0.008752	0.2539	0.2154	0.4446	0.1492
PDCD1	NA	NA	NA	0.4432	NA	NA	NA	NA	0.5419	NA	NA	NA	0.6388	0.5913	NA	0.4446	NA
CD38	NA	NA	0.3196	0.5878	0.09621	NA	NA	NA	0.5473	0.4557	NA	NA	0.9112	0.4559	0.2154	NA	0.2304
PTPRC	2.2e-16	0.07923	0.01429	0.00104	7.031e-15	4.954e-06	0.008796	NA	5.744e-07	0.05023	0.009207	0.04615	0.000896	0.05528	0.06782	0.006216	0.008214
NCAM1	0.01873	0.3506	0.05648	0.428	0.0009494	0.09165	0.1277	NA	0.265	0.3357	0.09657	0.9332	0.452	0.2761	0.7166	0.1048	0.76
CD7	0.001465	NA	0.3196	0.1257	0.2405	0.1288	0.5408	NA	0.0001355	0.1348	0.04124	0.03631	0.04021	0.1701	0.129	0.1251	0.2393
TNFRSF18	0.3959	NA	NA	0.3475	0.4993	0.3891	NA	NA	0.6663	NA	0.2383	NA	0.6388	0.4473	0.3815	NA	NA
TRDC	NA	NA	NA	0.8786	NA	NA	0.1074	NA	0.01767	0.1813	0.835	0.3397	0.7191	0.28	0.3815	NA	NA
CD40LG	0.02354	NA	NA	0.1247	0.4993	0.3891	NA	NA	0.135	0.2909	0.4048	NA	0.2138	0.3518	NA	0.1844	NA
CXCR4	6.427e-12	NA	0.0001452	2.2e-16	2.2e-16	1.49e-05	2.2e-16	4.159e-05	2.2e-16	1.307e-08	1.77e-07	1.575e-05	5.119e-12	0.0005498	0.0008075	4.372e-07	5.464e-07
CD19	0.0003719	0.1641	9.807e-05	3.428e-13	2.2e-16	1.661e-07	2.823e-13	NA	2.2e-16	4.2e-06	3.593e-06	1.152e-06	1.112e-10	0.0003437	2.692e-05	8.278e-05	0.00216
CD27	0.2286	NA	NA	0.9141	0.4993	0.2228	0.168	NA	0.06713	0.2909	NA	0.296	0.2498	0.2821	NA	0.4446	0.2393
ENTPD1	0.3959	NA	0.3196	0.07173	0.06326	0.4512	0.2889	NA	0.469	0.6767	0.4048	NA	0.5066	0.4473	0.3815	NA	0.1492
CD5	0.0008444	NA	0.1585	0.02959	NA	0.01599	0.2206	NA	0.006964	0.653	0.1755	0.03631	0.04598	0.3518	0.2154	0.4446	0.4062
CD8A	0.05609	NA	0.08386	0.9492	0.1407	0.1288	0.2889	NA	0.3981	0.9286	0.04646	0.1391	0.02114	0.1875	0.2154	0.1844	0.4062
CD74	2.2e-16	0.0001896	2.2e-16	2.2e-16	2.2e-16	2.2e-16	2.2e-16	0.06991	2.2e-16	2.2e-16	2.2e-16	2.2e-16	2.2e-16	2.2e-16	2.2e-16	2.2e-16	2.2e-16
HAVCR2	0.3959	NA	0.3196	0.1932	0.1407	0.8338	0.168	NA	0.2537	NA	NA	NA	0.4921	NA	NA	NA	0.2304

## Sheet: Healthy_vs_Recovered_signi
Supplementary Table S5B: Significance value of WTA expression between Healthy and Recovered group
Genes	Activated CD4+	CD4+TCM	CD8+TCM	CD8+TEM	Class switch memory B cells	Classical monocytes	Dendritic Cells	Intermediate monocytes	Naive B	Naive CD4+ CD8+ T	Natural killer	Natural Killer T	Plasmablast	Platlates	Proliferating NK	T helper 1	T helper 2
IL7R	2.2e-16	NA	0.01429	2.332e-10	0.08266	0.001388	6.123e-16	0.7032	8.047e-12	0.003802	1.871e-05	0.02326	2.993e-05	0.0113	0.0006541	0.002038	0.005546
KLRB1	0.4892	NA	0.3196	0.2804	NA	0.2228	0.65	1.901e-07	0.6335	0.6767	0.1898	NA	0.7187	0.4473	0.7244	0.7041	0.7894
CCR4	0.3959	NA	0.5669	0.09681	0.4993	0.9051	0.05107	0.0002344	0.07588	0.4557	0.09511	0.9123	0.7201	0.2539	0.8521	0.6194	0.7142
CR2	NA	NA	0.3196	0.4432	0.2405	0.2228	0.002321	NA	0.03093	0.1955	NA	NA	0.3475	0.5105	0.3815	0.4446	NA
CD28	0.01531	NA	0.3196	0.3546	0.4993	0.3057	0.3867	NA	0.02677	0.4557	0.04081	0.6175	0.7118	0.3518	NA	0.4446	NA
CD3E	2.2e-16	NA	0.02541	2.008e-05	0.8897	0.0001675	0.0005643	NA	5.575e-11	0.00105	0.01532	0.0002643	3.461e-08	0.002197	0.0001863	0.005491	0.02841
ITGA4	0.0005602	NA	0.3196	0.1379	0.01301	0.1288	0.001823	NA	0.06954	0.4601	0.0003784	0.3397	0.02403	0.5923	0.8521	0.2789	0.2393
SELL	2.2e-16	0.3506	1.11e-05	2.108e-09	2.2e-16	7.754e-07	1.054e-07	0.01606	5.815e-15	0.0004966	1.456e-06	2.061e-06	1.525e-09	0.00157	0.0486	0.00011	0.0003117
FAS	0.822	NA	NA	0.1838	0.5736	0.1353	0.002321	NA	0.04295	0.4557	0.1485	NA	0.2935	0.5913	0.3815	0.7041	0.2393
LAG3	0.822	NA	NA	0.7184	NA	0.2228	0.3531	NA	0.1064	NA	0.7868	0.296	0.4159	0.3954	NA	NA	NA
CD14	NA	0.3506	0.9987	0.08601	0.3384	0.01527	0.8648	0.7895	0.001666	0.0944	0.2383	0.9498	0.04598	0.3518	0.4568	0.1925	NA
FCGR3A	NA	NA	0.5669	0.1151	NA	0.7988	0.6516	NA	0.1071	0.1813	0.915	0.512	0.7866	0.6193	0.7915	0.2872	0.2393
CCR5	NA	NA	NA	0.3475	NA	NA	NA	NA	NA	NA	0.4048	NA	0.6388	NA	NA	NA	NA
IL2RA	0.2286	NA	NA	0.151	0.4993	0.2228	0.03133	NA	0.1725	NA	0.4048	0.1391	0.2935	0.5913	0.3815	0.4446	NA
PTGDR2	NA	NA	NA	NA	NA	NA	NA	NA	NA	NA	NA	NA	NA	NA	NA	NA	NA
CD40	NA	0.3506	0.5669	0.2664	0.0003465	0.08429	0.09627	NA	0.003777	0.0668	0.5146	0.06994	0.04032	0.3518	0.04983	0.8528	0.2259
CD4	4.629e-09	0.5765	0.1807	0.001102	0.2405	0.0002897	4.643e-05	0.0002344	0.00316	0.05047	0.05467	0.354	0.004695	0.1767	0.1853	0.1429	0.02724
CD69	1.109e-07	0.3506	0.08386	7.803e-06	2.715e-08	0.03144	4.566e-07	NA	4.155e-06	0.009379	0.04124	0.02412	0.002257	0.2311	0.04983	0.02976	0.1506
CXCR5	0.2286	NA	0.3196	0.04213	0.002868	0.3891	0.03133	NA	0.03426	0.0668	0.4048	0.03631	0.03539	0.7244	0.129	0.4446	0.1492
TRAC	2.2e-16	NA	0.01226	0.0001446	0.001263	2.617e-06	8.877e-08	NA	7.966e-10	0.0002306	0.03846	0.1769	6.321e-07	0.002026	0.0001863	0.03056	3.753e-05
CTLA4	0.2286	NA	NA	0.3475	NA	NA	NA	NA	0.3883	NA	NA	NA	0.5066	0.7044	NA	NA	NA
CXCR3	NA	NA	0.3196	0.8841	0.1407	0.2228	0.5117	NA	0.1684	NA	0.2383	NA	0.2935	0.5913	0.129	NA	NA
CCR7	1.731e-12	NA	0.04575	0.03477	0.0002128	0.009566	0.0001903	NA	0.00186	0.0668	0.2505	0.08061	0.008752	0.2539	0.2154	0.4446	0.1492
PDCD1	NA	NA	NA	0.4432	NA	NA	NA	NA	0.5419	NA	NA	NA	0.6388	0.5913	NA	0.4446	NA
CD38	NA	NA	0.3196	0.5878	0.09621	NA	NA	NA	0.5473	0.4557	NA	NA	0.9112	0.4559	0.2154	NA	0.2304
PTPRC	2.2e-16	0.07923	0.01429	0.00104	7.031e-15	4.954e-06	0.008796	NA	5.744e-07	0.05023	0.009207	0.04615	0.000896	0.05528	0.06782	0.006216	0.008214
NCAM1	0.01873	0.3506	0.05648	0.428	0.0009494	0.09165	0.1277	NA	0.265	0.3357	0.09657	0.9332	0.452	0.2761	0.7166	0.1048	0.76
CD7	0.001465	NA	0.3196	0.1257	0.2405	0.1288	0.5408	NA	0.0001355	0.1348	0.04124	0.03631	0.04021	0.1701	0.129	0.1251	0.2393
TNFRSF18	0.3959	NA	NA	0.3475	0.4993	0.3891	NA	NA	0.6663	NA	0.2383	NA	0.6388	0.4473	0.3815	NA	NA
TRDC	NA	NA	NA	0.8786	NA	NA	0.1074	NA	0.01767	0.1813	0.835	0.3397	0.7191	0.28	0.3815	NA	NA
CD40LG	0.02354	NA	NA	0.1247	0.4993	0.3891	NA	NA	0.135	0.2909	0.4048	NA	0.2138	0.3518	NA	0.1844	NA
CXCR4	6.427e-12	NA	0.0001452	2.2e-16	2.2e-16	1.49e-05	2.2e-16	4.159e-05	2.2e-16	1.307e-08	1.77e-07	1.575e-05	5.119e-12	0.0005498	0.0008075	4.372e-07	5.464e-07
CD19	0.0003719	0.1641	9.807e-05	3.428e-13	2.2e-16	1.661e-07	2.823e-13	NA	2.2e-16	4.2e-06	3.593e-06	1.152e-06	1.112e-10	0.0003437	2.692e-05	8.278e-05	0.00216
CD27	0.2286	NA	NA	0.9141	0.4993	0.2228	0.168	NA	0.06713	0.2909	NA	0.296	0.2498	0.2821	NA	0.4446	0.2393
ENTPD1	0.3959	NA	0.3196	0.07173	0.06326	0.4512	0.2889	NA	0.469	0.6767	0.4048	NA	0.5066	0.4473	0.3815	NA	0.1492
CD5	0.0008444	NA	0.1585	0.02959	NA	0.01599	0.2206	NA	0.006964	0.653	0.1755	0.03631	0.04598	0.3518	0.2154	0.4446	0.4062
CD8A	0.05609	NA	0.08386	0.9492	0.1407	0.1288	0.2889	NA	0.3981	0.9286	0.04646	0.1391	0.02114	0.1875	0.2154	0.1844	0.4062
CD74	2.2e-16	0.0001896	2.2e-16	2.2e-16	2.2e-16	2.2e-16	2.2e-16	0.06991	2.2e-16	2.2e-16	2.2e-16	2.2e-16	2.2e-16	2.2e-16	2.2e-16	2.2e-16	2.2e-16
HAVCR2	0.3959	NA	0.3196	0.1932	0.1407	0.8338	0.168	NA	0.2537	NA	NA	NA	0.4921	NA	NA	NA	0.2304

## Sheet: Infected_vs_Recovered_signi
Supplementary Table S5C: Significance value of WTA expression between Infected and Recovered group
Genes	Activated CD4+	CD4+TCM	CD8+TCM	CD8+TEM	Class switch memory B cells	classical monocytes	Dendritic Cells	Intermediate monocytes	Naive B	Naive CD4+ CD8+ T	Natural killer	Natural Killer T	Plasmablast	Platelets	Proliferating NK	T helper 1	T helper 2
IL7R	2.2e-16	0.7076	0.0291	2.2e-16	4.878e-05	0.009438	2.2e-16	0.1555	2.2e-16	0.0008915	5.217e-16	1.525e-09	1.445e-08	0.0005177	0.000171	0.0001792	0.001227
KLRB1	1.495e-07	0.7076	0.07512	2.737e-11	0.08582	0.01585	5.52e-15	0.1626	1.101e-09	0.07846	2.2e-16	6.457e-06	0.0002598	0.01007	0.05117	0.1497	0.01579
CCR4	0.02542	0.8744	0.7438	0.01181	0.5598	0.0007455	0.3671	0.3296	0.03654	0.05237	0.4437	0.326	0.1954	0.1905	0.1658	0.5706	0.6998
CR2	0.4779	NA	NA	0.07625	0.05742	0.7459	0.08856	NA	0.2948	NA	0.5531	0.526	0.2198	0.7063	NA	NA	NA
CD28	0.0001833	0.8744	0.2091	9.57e-05	0.3285	0.959	0.007143	NA	0.002251	0.1708	0.01849	0.472	0.4407	0.2853	0.2496	NA	0.1257
CD3E	2.2e-16	0.6554	0.001975	2.2e-16	0.6889	0.5431	2.2e-16	0.07982	2.2e-16	1.554e-07	2.2e-16	2.2e-16	5.881e-10	8.377e-05	7.465e-07	4.235e-06	0.003974
ITGA4	0.0004565	0.6554	NA	1.978e-11	0.001199	0.0005528	5.003e-16	0.3214	9.457e-08	0.1656	2.2e-16	0.002088	3.214e-08	0.3401	0.1658	0.176	0.02282
SELL	6.002e-07	0.2803	0.004771	2.885e-10	0.002167	2.2e-16	2.2e-16	0.2991	2.2e-16	0.005048	5.628e-11	1.154e-09	2.142e-05	0.01879	0.008997	0.002675	0.0005289
FAS	0.06615	0.5916	NA	5.407e-05	0.6389	0.001772	0.0001002	NA	0.003021	0.2637	6.713e-05	0.05108	0.02153	0.1729	0.3473	0.6981	0.3337
LAG3	0.9479	NA	NA	0.05342	0.7497	0.6466	0.8785	NA	0.03606	0.2272	0.002847	0.05869	0.3859	0.4503	0.3473	0.4355	0.4949
CD14	0.2733	0.04757	0.3189	2.623e-05	0.1664	2.2e-16	2.2e-16	0.1555	8.518e-07	0.0767	0.0694	0.04656	4.375e-05	0.02496	0.3789	0.316	0.2361
FCGR3A	0.1754	0.4192	0.7422	1.266e-14	0.2311	4.441e-05	4.572e-12	0.07982	2.08e-11	0.00583	2.2e-16	5.526e-06	0.006091	0.04648	0.02383	0.6815	0.02282
CCR5	0.5068	NA	NA	0.05802	0.6516	0.3587	0.08856	NA	NA	0.6489	0.02119	0.526	NA	0.7063	NA	NA	NA
IL2RA	0.005749	0.8744	NA	0.001277	0.2815	0.4682	0.004346	NA	0.03606	0.5193	0.2785	0.1244	0.2198	0.5937	0.4158	0.4355	0.4949
PTGDR2	0.7233	NA	NA	0.5035	0.7946	NA	NA	NA	NA	NA	NA	0.8108	NA	NA	NA	NA	NA
CD40	0.315	0.8744	0.4288	0.7914	0.001152	0.2032	0.0926	NA	0.01321	0.4297	0.2882	0.2836	0.03337	0.3985	0.6389	0.07634	0.4228
CD4	0.0005366	0.1217	0.4288	6.602e-07	0.2887	2.2e-16	1.623e-05	0.9905	0.001577	0.219	0.04646	0.0001292	0.03005	0.1078	0.08566	0.1821	0.01738
CD69	2.2e-16	0.3682	0.01167	2.2e-16	2.2e-16	9.853e-05	2.2e-16	0.1555	2.2e-16	0.007508	2.2e-16	1.503e-05	2.2e-16	0.001231	0.01261	0.009236	0.1356
CXCR5	0.2279	NA	0.2091	0.05802	0.000332	0.3587	0.0006491	NA	0.9254	0.3617	0.2165	0.2607	0.1327	0.1083	0.2933	0.5819	NA
TRAC	2.037e-06	0.7076	0.3244	2.2e-16	0.3811	0.4689	3.188e-13	NA	2.2e-16	0.0001011	5.806e-13	1.121e-12	3.193e-05	0.0008338	8.277e-05	0.004699	9.125e-05
CTLA4	0.04163	NA	0.2091	0.0004795	0.5598	0.6466	0.0003472	NA	0.06949	0.6489	0.002516	0.4484	NA	NA	0.6389	NA	NA
CXCR3	0.1681	NA	NA	0.1512	0.4629	0.5743	0.2183	NA	0.04372	0.3617	0.003731	0.2127	0.02153	0.5133	0.2496	0.4355	0.3337
CCR7	3.491e-06	0.8744	NA	0.001594	1.602e-05	0.1367	3.409e-06	NA	0.002251	0.2637	0.7773	0.2634	0.009124	0.5133	0.5066	0.2696	0.1711
PDCD1	0.315	NA	NA	0.07625	0.6802	0.7459	0.1872	NA	NA	NA	0.07459	0.3874	NA	0.7063	NA	0.5819	NA
CD38	0.4051	0.8167	0.2091	5.407e-05	0.04293	0.05454	5.402e-05	NA	0.08003	0.3077	4.521e-06	0.1199	2.2e-16	0.7563	0.6389	0.3392	0.9589
PTPRC	1.922e-14	0.02739	0.0003462	2.2e-16	1.527e-15	2.2e-16	2.2e-16	0.01186	2.2e-16	1.532e-05	2.2e-16	2.2e-16	2.2e-16	2.557e-05	1.445e-05	2.416e-05	2.415e-06
NCAM1	0.01063	0.1635	1.727e-06	6.631e-05	0.001062	0.042	0.1166	NA	0.003524	0.437	4.035e-07	0.1123	0.1658	0.09281	0.4994	0.1107	0.6122
CD7	0.02081	0.539	0.0291	2.178e-11	0.4337	0.426	4.226e-05	0.3214	2.2e-16	0.001026	2.2e-16	7.023e-10	0.05317	0.01007	0.0006501	0.0004972	0.002693
TNFRSF18	0.5068	NA	NA	0.009369	0.7497	NA	0.4466	NA	0.01023	0.3077	0.1251	0.06077	NA	0.4503	0.3473	0.5819	0.4949
TRDC	0.3002	0.8744	0.07512	0.0005739	0.4749	0.3303	0.2333	NA	0.1867	0.474	1.936e-15	0.0436	0.4677	0.7565	0.1836	0.2169	0.1711
CD40LG	0.003311	0.8167	NA	0.03401	0.4605	NA	0.08856	NA	0.03606	0.4297	0.1076	0.1445	0.2198	0.3177	0.3473	NA	NA
CXCR4	2.2e-16	0.1733	1.547e-07	2.2e-16	2.2e-16	6.367e-10	2.2e-16	0.6085	2.2e-16	3.954e-11	2.2e-16	2.2e-16	2.2e-16	1.896e-09	1.38e-07	6.539e-10	8.732e-07
CD19	0.1997	0.7384	0.2091	6.051e-07	0.0001644	0.7526	1.209e-05	0.1555	8.089e-05	0.01536	0.06462	0.0002685	0.006113	0.06372	0.1271	0.4691	0.53
CD27	0.02741	0.8167	0.2091	0.01182	0.4212	0.6466	0.004412	NA	0.01908	0.5193	0.002357	0.3531	1.953e-09	0.5133	0.6389	NA	0.2361
ENTPD1	0.4515	0.3168	0.2091	6.885e-05	0.1264	3.855e-06	0.0001209	NA	0.03444	0.6807	0.1076	0.07504	0.002928	0.2571	0.2496	0.2169	0.4949
CD5	7.885e-06	0.8167	NA	2.865e-07	0.356	0.4247	0.01027	NA	3.964e-07	0.2154	0.003139	0.0004597	0.05216	0.1905	0.03519	0.09714	0.09336
CD8A	2.953e-06	0.7384	0.07512	2.267e-13	0.4686	0.1672	6.121e-12	0.3214	2.2e-16	0.0007912	2.2e-16	5.848e-11	1.307e-05	0.003808	0.0005097	0.002315	0.0005614
CD74	2.946e-07	1.504e-08	2.181e-09	2.2e-16	2.2e-16	2.2e-16	2.2e-16	1.854e-07	2.2e-16	2.2e-16	2.2e-16	2.2e-16	2.2e-16	2.2e-16	2.2e-16	2.2e-16	2.2e-16
HAVCR2	0.3474	0.4669	0.07512	0.0001741	0.5484	0.0002474	3.107e-05	NA	0.0009128	0.4297	5.141e-06	0.03752	0.2999	0.2571	0.2933	0.2696	0.316
