# Supplementary material for: Dynamics of Whole Transcriptome Analysis (WTA) and Surface markers expression (AbSeq) in Immune Cells of COVID-19 Patients and Recovered captured through Single Cell Genomics
Source: Front Med (Lausanne). 2024 Jan 31;11:1297001. doi: 10.3389/fmed.2024.1297001 (PMC10864604; doi:10.3389/fmed.2024.1297001)
Supplement: Supplementary file 6 [file Table_6.xlsx]

## Sheet: Healthy_vs _Infected_Significan
	Supplementary Table S6A: Significance value of AbSeq expression between Healthy and Infected group
AbSeq	Activated CD4+ T	CD4+ TCM	CD8+ TCM	CD8+ TEM	CSMB	CM	DC	IM	Naive B	Naive CD4+CD8+T	NK	NKT	Plasmablast	Platelets	Proliferating NK	T helper 1	T helper 2
IL7R	2.2e-16	0.03763	0.6906	2.2e-16	2.2e-16	2.2e-16	2.2e-16	0.007071	2.2e-16	2.2e-16	3.118e-10	2.2e-16	2.2e-16	4.23e-05	2.2e-16	2.2e-16	2.2e-16
CD14	2.2e-16	2.389e-05	1.786e-06	2.2e-16	2.2e-16	2.2e-16	2.2e-16	3.667e-08	2.2e-16	2.2e-16	2.2e-16	2.2e-16	2.2e-16	2.2e-16	2.2e-16	2.2e-16	2.2e-16
CD152	0.03114	0.007284	0.8039	2.2e-16	2.2e-16	2.2e-16	3.454e-05	2.2e-16	2.2e-16	2.2e-16	2.2e-16	2.2e-16	2.2e-16	9.323e-05	2.2e-16	2.2e-16	2.2e-16
CD40LG	3.121e-08	0.8122	5.183e-08	1.534e-11	2.2e-16	0.452	0.003385	2.2e-16	1.693e-11	0.002299	1.428e-05	2.2e-16	0.0726	0.6526	2.2e-16	0.8342	0.0008865
KLRB1	0.2741	0.2424	2.51e-09	8.586e-07	0.01672	2.362e-07	2.2e-16	2.2e-16	2.2e-16	2.2e-16	2.2e-16	5.257e-10	3.838e-07	2.2e-16	7.967e-14	2.2e-16	2.2e-16
FCGR3A	2.2e-16	0.3154	6.309e-09	2.2e-16	2.2e-16	0.01913	2.2e-16	0.6597	2.2e-16	2.2e-16	2.2e-16	2.2e-16	2.2e-16	2.2e-16	2.2e-16	2.2e-16	2.2e-16
CXCR3	0.6078	0.008337	0.06114	2.2e-16	2.2e-16	2.2e-16	2.2e-16	2.2e-16	2.2e-16	2.2e-16	5.282e-08	2.2e-16	2.2e-16	0.06445	2.2e-16	2.2e-16	2.2e-16
CXCR4	2.2e-16	0.06411	6.732e-13	2.2e-16	2.2e-16	3.293e-13	1.718e-09	2.2e-16	2.2e-16	2.2e-16	0.0004816	2.2e-16	2.2e-16	2.2e-16	2.2e-16	2.2e-16	2.2e-16
CCR4	0.2415	0.01035	0.001734	2.2e-16	2.2e-16	2.2e-16	2.2e-16	0.5126	2.2e-16	2.2e-16	2.2e-16	2.2e-16	2.2e-16	2.2e-16	2.2e-16	2.2e-16	2.2e-16
CCR5	0.01499	0.006116	0.00347	2.2e-16	2.2e-16	2.2e-16	2.2e-16	2.2e-16	2.2e-16	2.2e-16	2.2e-16	2.2e-16	2.2e-16	2.2e-16	2.2e-16	2.2e-16	2.2e-16
CCR7	4.837e-13	0.05566	0.9395	2.2e-16	2.2e-16	2.2e-16	2.2e-16	2.2e-16	2.2e-16	2.2e-16	2.2e-16	2.2e-16	2.2e-16	2.2e-16	2.2e-16	2.2e-16	2.2e-16
CD19	1.966e-09	0.00294	3.249e-07	0.03104	2.2e-16	2.2e-16	0.001402	0.02228	2.2e-16	6.055e-07	2.314e-14	2.753e-12	0.01031	2.2e-16	0.00926	0.0001282	4.552e-06
CR2	2.2e-16	0.000167	2.317e-06	2.2e-16	5.065e-09	2.2e-16	2.2e-16	2.2e-16	0.1865	0.00652	2.2e-16	0.5305	4.395e-13	2.2e-16	0.03183	0.002227	0.003546
IL2RA	8.508e-12	0.142	0.8461	2.2e-16	2.2e-16	2.2e-16	2.2e-16	6.912e-12	2.2e-16	2.2e-16	0.5817	2.2e-16	2.2e-16	2.2e-16	2.2e-16	2.2e-16	2.2e-16
CD279	2.788e-07	0.3146	0.01617	2.2e-16	2.2e-16	2.2e-16	2.2e-16	2.2e-16	2.2e-16	2.2e-16	0.6874	2.2e-16	2.2e-16	2.2e-16	2.2e-16	2.2e-16	2.2e-16
CD27	2.2e-16	0.0001577	0.5931	0.6942	3.95e-05	2.2e-16	8.551e-12	2.2e-16	2.2e-16	0.1495	5.777e-13	2.66e-15	5.537e-11	2.2e-16	3.902e-16	0.9252	0.2193
CD28	2.2e-16	0.1164	0.9732	2.2e-16	2.2e-16	2.2e-16	2.2e-16	1.556e-06	2.2e-16	2.2e-16	2.2e-16	2.2e-16	2.2e-16	0.2404	2.2e-16	2.2e-16	2.2e-16
PTGDR2	0.006505	0.07067	0.003509	2.2e-16	2.2e-16	3.511e-14	2.2e-16	2.2e-16	2.2e-16	2.2e-16	3.321e-07	2.2e-16	2.2e-16	2.2e-16	2.2e-16	2.2e-16	2.2e-16
CD38	8.374e-05	0.0001494	1.86e-09	2.2e-16	2.2e-16	2.2e-16	2.2e-16	0.006914	2.2e-16	2.2e-16	2.2e-16	2.2e-16	2.2e-16	2.2e-16	2.2e-16	2.2e-16	2.2e-16
ENTPD1	0.08824	0.8503	0.004174	2.2e-16	2.2e-16	2.2e-16	0.1701	8.45e-05	2.2e-16	2.2e-16	2.2e-16	6.921e-15	2.2e-16	2.2e-16	1.196e-10	2.2e-16	2.2e-16
CD3E	3.216e-14	6.328e-08	2.205e-05	2.2e-16	7.058e-06	2.2e-16	2.2e-16	0.4835	2.2e-16	2.2e-16	2.2e-16	2.2e-16	2.2e-16	2.2e-16	2.2e-16	2.2e-16	2.2e-16
CD40	1.337e-08	0.009325	0.0208	0.00974	2.2e-16	2.2e-16	2.2e-16	0.0005236	2.2e-16	2.2e-16	2.2e-16	2.2e-16	0.01366	2.2e-16	1.735e-08	2.2e-16	2.2e-16
PTPRC	0.07473	0.0005925	2.823e-06	8.501e-08	2.2e-16	2.2e-16	1.225e-13	3.218e-11	0.0001516	2.2e-16	2.2e-16	2.2e-16	2.873e-06	2.2e-16	2.2e-16	3.92e-12	5.274e-14
ITGA4	2.2e-16	0.0001176	0.7071	2.2e-16	2.2e-16	2.2e-16	2.2e-16	2.2e-16	2.2e-16	2.2e-16	2.2e-16	2.2e-16	2.2e-16	2.2e-16	2.2e-16	2.2e-16	2.2e-16
CD4	0.003138	0.03323	0.00188	3.715e-13	2.2e-16	2.2e-16	2.2e-16	2.2e-16	0.6405	0.2148	0.7571	0.6337	3.624e-10	2.2e-16	0.003565	0.2487	0.04044
NCAM1	2.2e-16	3.792e-08	0.0001048	2.2e-16	2.2e-16	2.2e-16	2.2e-16	1.185e-13	2.2e-16	2.2e-16	2.2e-16	2.2e-16	2.2e-16	2.2e-16	2.2e-16	2.2e-16	2.2e-16
CD5	1.131e-09	5.115e-07	3.782e-06	2.2e-16	2.712e-16	2.2e-16	2.2e-16	0.2874	2.2e-16	2.2e-16	2.2e-16	2.2e-16	2.2e-16	2.2e-16	2.2e-16	2.2e-16	2.2e-16
SELL	2.2e-16	0.2089	0.008056	2.2e-16	2.2e-16	2.2e-16	2.2e-16	2.2e-16	2.2e-16	2.2e-16	0.00374	2.2e-16	2.2e-16	2.2e-16	2.2e-16	2.2e-16	2.2e-16
CD69	6.715e-12	0.8995	5.993e-06	2.2e-16	0.3379	0.06103	2.2e-16	3.099e-16	2.2e-16	2.2e-16	2.2e-16	2.2e-16	0.2962	2.2e-16	2.2e-16	2.2e-16	2.2e-16
CD7	0.1014	8.286e-06	2.092e-06	0.0001997	0.1058	2.2e-16	2.2e-16	0.03137	2.2e-16	2.2e-16	2.2e-16	2.2e-16	2.2e-16	2.2e-16	2.2e-16	2.2e-16	2.2e-16
CD8A	0.2686	1.913e-06	0.05523	2.2e-16	0.1479	2.2e-16	2.2e-16	4.701e-05	2.2e-16	2.363e-05	3.816e-07	4.487e-08	2.2e-16	2.2e-16	2.2e-16	0.002003	6.937e-06
FAS	4.749e-08	0.01227	0.05577	2.2e-16	2.2e-16	1.736e-10	2.2e-16	2.2e-16	2.2e-16	2.2e-16	0.004777	1.41e-12	2.2e-16	2.2e-16	2.2e-16	2.2e-16	2.2e-16
CXCR5	2.2e-16	4.697e-05	1.581e-10	2.2e-16	2.2e-16	2.2e-16	2.2e-16	3.626e-09	2.2e-16	0.001304	2.2e-16	9.674e-14	2.2e-16	2.2e-16	1.094e-07	0.00629	0.2452
GITR	0.7099	0.0523	0.6929	2.2e-16	2.2e-16	2.2e-16	2.2e-16	0.003756	2.2e-16	3.73e-08	2.2e-16	0.004923	2.2e-16	2.2e-16	0.003495	5.371e-13	3.436e-06
CD74	2.2e-16	0.8227	0.0001745	6.754e-11	2.2e-16	0.0007048	0.8561	6.998e-06	2.2e-16	2.2e-16	2.2e-16	2.2e-16	3.734e-12	2.2e-16	2.2e-16	2.2e-16	2.2e-16
LAG3	2.2e-16	0.6823	1.142e-08	2.2e-16	2.2e-16	0.01201	2.2e-16	2.2e-16	2.2e-16	2.2e-16	2.126e-05	2.2e-16	2.2e-16	2.2e-16	2.2e-16	2.2e-16	2.2e-16
TCR-alpha-beta	2.2e-16	1.451e-09	1.107e-14	2.2e-16	2.2e-16	2.2e-16	2.2e-16	2.2e-16	2.2e-16	2.2e-16	2.2e-16	2.2e-16	2.2e-16	2.2e-16	2.2e-16	2.2e-16	2.2e-16
TCR-gamma-delta	2.2e-16	0.618	3.864e-08	2.2e-16	2.2e-16	0.013	2.2e-16	2.2e-16	2.2e-16	5.025e-12	3.445e-12	0.4654	2.2e-16	2.2e-16	0.6393	2.2e-16	3.706e-09
Tim3	0.5982	0.241	0.9591	2.2e-16	2.2e-16	2.2e-16	2.2e-16	0.0002458	2.2e-16	3.768e-06	0.06643	2.2e-16	2.2e-16	2.2e-16	0.009228	3.983e-15	0.0009793

## Sheet: Healthy_vs_Recovered_significan
Supplementary Table S6B: Significance value of AbSeq expression between Healthy and Recovered group
Genes	Activated CD4+ T	CD4+ TCM	CD8+ TCM	CD8+ TEM	Classical switch memory B	Classical Monocytes	Dendritic cells	Intermediate monocytes	Naive B	Naive CD4+CD8+T	Natural killer	Natural killer T	Plasmablast	Platelets	Proliferating NK	T helper 1	T helper 2
IL7R	4.98e-16	0.000394	2.2e-16	2.2e-16	2.2e-16	2.2e-16	2.2e-16	3.363e-12	2.2e-16	2.2e-16	2.441e-15	2.2e-16	2.2e-16	2.2e-16	2.2e-16	2.2e-16	2.2e-16
CD14	2.2e-16	0.2017	2.2e-16	2.2e-16	2.2e-16	2.2e-16	2.2e-16	2.2e-16	2.2e-16	2.2e-16	2.2e-16	2.2e-16	2.2e-16	0.0002445	2.2e-16	2.2e-16	2.2e-16
CD152	5.26e-13	0.009875	2.2e-16	2.2e-16	2.2e-16	3.989e-07	0.2714	2.2e-16	2.2e-16	3.948e-08	0.3015	0.009438	2.2e-16	0.03473	1.056e-06	2.987e-13	3.227e-07
CD40LG	0.3604	0.3245	2.2e-16	4.202e-06	0.5698	2.2e-16	2.2e-16	2.2e-16	2.2e-16	0.01708	2.2e-16	2.167e-15	2.2e-16	2.2e-16	7.621e-16	0.1499	1.417e-05
KLRB1	2.2e-16	0.009875	2.2e-16	2.2e-16	2.2e-16	2.2e-16	2.2e-16	2.2e-16	2.2e-16	2.2e-16	2.2e-16	2.2e-16	2.2e-16	2.2e-16	2.2e-16	2.2e-16	2.2e-16
FCGR3A	2.2e-16	7.121e-05	2.2e-16	2.2e-16	2.2e-16	2.2e-16	2.2e-16	9.256e-15	2.2e-16	2.2e-16	2.2e-16	2.2e-16	2.2e-16	2.2e-16	2.2e-16	2.2e-16	2.2e-16
CXCR3	2.2e-16	0.01643	4.302e-10	2.2e-16	2.2e-16	5.248e-06	2.2e-16	2.2e-16	2.2e-16	0.05666	2.2e-16	0.9735	0.005774	2.2e-16	1.436e-05	0.4259	0.02575
CXCR4	1.078e-10	0.008642	2.2e-16	2.936e-13	2.2e-16	2.2e-16	0.6402	2.2e-16	2.2e-16	2.2e-16	0.1581	5.441e-09	2.2e-16	0.004177	4.195e-11	2.2e-16	2.2e-16
CCR4	1.853e-09	0.03294	2.2e-16	1.696e-08	2.2e-16	2.2e-16	2.2e-16	0.5243	2.2e-16	2.373e-10	0.1956	0.00668	2.2e-16	2.2e-16	2.2e-16	2.2e-16	1.766e-14
CCR5	2.2e-16	7.121e-05	2.2e-16	2.2e-16	2.2e-16	2.2e-16	2.2e-16	2.2e-16	2.2e-16	2.2e-16	2.2e-16	2.2e-16	2.2e-16	2.2e-16	2.2e-16	2.2e-16	2.2e-16
CCR7	2.2e-16	0.007544	2.2e-16	2.2e-16	2.2e-16	2.2e-16	2.2e-16	2.2e-16	2.2e-16	2.2e-16	2.2e-16	2.2e-16	2.2e-16	2.2e-16	2.2e-16	2.2e-16	2.2e-16
CD19	0.04993	0.1607	2.962e-08	2.2e-16	2.2e-16	2.2e-16	2.2e-16	0.8446	2.2e-16	1.679e-11	2.2e-16	2.2e-16	2.2e-16	2.687e-11	2.2e-16	1.135e-05	3.654e-09
CR2	4.955e-06	0.7748	2.2e-16	0.5433	2.2e-16	1.672e-12	4.899e-14	2.2e-16	2.2e-16	0.002583	0.0003634	3.963e-12	0.7733	2.2e-16	0.009876	0.004695	0.09992
IL2RA	2.2e-16	0.05022	2.2e-16	2.2e-16	2.2e-16	4.446e-09	2.2e-16	2.2e-16	2.2e-16	2.2e-16	2.2e-16	2.2e-16	2.2e-16	5.346e-08	7.734e-16	2.2e-16	1.239e-07
CD279	2.2e-16	0.0295	2.2e-16	2.2e-16	2.2e-16	2.2e-16	2.2e-16	2.2e-16	2.2e-16	2.2e-16	2.2e-16	2.2e-16	2.2e-16	2.2e-16	2.2e-16	2.2e-16	2.2e-16
CD27	2.2e-16	0.5125	2.2e-16	0.09245	0.005407	2.023e-08	2.2e-16	2.2e-16	2.2e-16	0.1314	6.705e-05	0.01371	0.9682	2.2e-16	0.5534	0.4329	0.07382
CD28	0.0006853	0.9025	2.2e-16	0.2109	1.987e-14	1.951e-06	3.083e-09	2.2e-16	2.2e-16	6.454e-06	0.5413	8.529e-09	0.0965	2.2e-16	3.057e-11	2.186e-05	0.1687
PTGDR2	2.2e-16	0.08919	2.2e-16	2.2e-16	2.2e-16	2.2e-16	2.2e-16	2.2e-16	2.2e-16	2.2e-16	2.2e-16	2.2e-16	2.2e-16	1.132e-09	2.2e-16	2.2e-16	2.2e-16
CD38	2.2e-16	0.1485	2.2e-16	2.2e-16	2.2e-16	2.2e-16	2.2e-16	0.05681	2.2e-16	2.2e-16	2.2e-16	4.734e-14	2.2e-16	5.285e-12	2.2e-16	2.2e-16	2.2e-16
ENTPD1	0.5825	0.2854	2.2e-16	3.945e-09	0.688	2.2e-16	2.2e-16	2.2e-16	2.2e-16	9.821e-11	2.2e-16	2.2e-16	2.2e-16	2.2e-16	2.2e-16	0.00385	2.242e-09
CD3E	1.248e-12	0.03672	7.938e-05	1.525e-08	0.9452	2.2e-16	1.274e-14	0.03384	2.2e-16	1.632e-15	1.797e-07	2.2e-16	2.2e-16	2.2e-16	2.2e-16	2.2e-16	2.2e-16
CD40	0.002565	0.137	2.2e-16	3.26e-11	1.327e-10	0.003609	0.01001	0.5488	0.4604	0.6421	0.004546	1.005e-05	0.01476	6.717e-13	4.203e-11	0.4138	0.3578
PTPRC	0.001706	0.05553	0.284	2.2e-16	2.517e-06	2.2e-16	2.2e-16	2.2e-16	0.002263	0.02441	2.2e-16	2.313e-07	1.83e-14	2.2e-16	2.919e-05	0.4139	0.3396
ITGA4	2.2e-16	0.0004781	2.2e-16	2.2e-16	2.2e-16	2.2e-16	2.2e-16	0.1858	2.2e-16	2.2e-16	2.2e-16	2.2e-16	2.2e-16	2.2e-16	2.2e-16	2.2e-16	2.2e-16
CD4	2.2e-16	0.4864	1.355e-06	2.2e-16	0.01848	4.448e-10	0.4457	2.2e-16	2.2e-16	0.02505	2.2e-16	2.2e-16	0.04339	5.222e-06	0.05955	0.1386	0.03611
NCAM1	2.2e-16	1.289e-08	2.2e-16	2.2e-16	2.2e-16	2.2e-16	2.2e-16	2.567e-16	2.2e-16	2.2e-16	2.2e-16	2.2e-16	2.2e-16	2.2e-16	2.2e-16	2.2e-16	2.2e-16
CD5	2.2e-16	0.1736	2.515e-07	2.2e-16	1.815e-12	2.2e-16	2.2e-16	0.8624	2.2e-16	2.2e-16	2.2e-16	2.2e-16	2.2e-16	2.2e-16	2.2e-16	2.2e-16	2.2e-16
SELL	2.128e-13	0.04084	2.2e-16	2.2e-16	2.2e-16	0.1285	0.2344	2.2e-16	2.2e-16	1.695e-08	0.7684	2.138e-13	3.077e-16	0.05138	1.601e-14	6.493e-15	4.46e-05
CD69	0.01848	0.2854	2.2e-16	0.1639	4.424e-13	2.499e-12	0.02757	5.404e-06	0.744	8.216e-11	3.327e-13	0.005515	2.2e-16	2.2e-16	0.03895	3.702e-08	4.617e-07
CD7	3.143e-11	0.3669	7.127e-15	0.3914	0.00222	2.2e-16	3.767e-12	3.112e-07	2.2e-16	3.023e-14	4.162e-05	2.2e-16	2.2e-16	1.592e-15	2.2e-16	1.112e-15	2.2e-16
CD8A	0.63	0.05553	5.934e-05	1.042e-10	0.3104	2.2e-16	2.2e-16	0.001485	2.2e-16	2.2e-16	1.664e-13	2.2e-16	2.2e-16	2.2e-16	2.2e-16	2.2e-16	2.2e-16
FAS	2.2e-16	0.4864	3.595e-09	2.2e-16	2.2e-16	0.007529	0.07731	1.516e-07	0.02825	2.57e-07	2.2e-16	0.008169	3.445e-06	0.0001417	2.2e-16	0.3193	3.64e-05
CXCR5	0.1132	0.5067	3.155e-06	2.211e-06	2.2e-16	1.306e-06	0.3954	0.0009945	6.805e-10	0.01263	0.006512	0.03806	1.119e-05	0.07142	0.9161	0.09445	0.3623
GITR	1.395e-06	0.6529	2.2e-16	4.435e-09	2.328e-06	2.2e-16	2.2e-16	2.2e-16	2.2e-16	3.428e-15	3.464e-07	0.0001343	2.2e-16	2.2e-16	2.2e-16	3.678e-06	2.2e-16
CD74	0.3783	0.461	2.2e-16	1.649e-13	1.637e-13	2.2e-16	2.2e-16	2.2e-16	2.2e-16	2.487e-07	0.0003539	0.0007512	2.2e-16	2.2e-16	6.587e-09	2.05e-13	2.2e-16
LAG3	2.2e-16	0.3892	2.2e-16	2.2e-16	2.2e-16	2.805e-16	2.2e-16	2.2e-16	2.2e-16	2.2e-16	2.2e-16	2.2e-16	2.2e-16	0.8252	2.2e-16	2.2e-16	2.2e-16
TCR-alpha-beta	2.2e-16	0.002702	0.959	0.001437	2.2e-16	2.2e-16	2.2e-16	2.2e-16	2.2e-16	2.2e-16	2.2e-16	2.2e-16	2.2e-16	2.2e-16	2.2e-16	2.2e-16	2.2e-16
TCR-gamma-delta	2.2e-16	0.8063	2.2e-16	2.2e-16	2.2e-16	0.1151	0.0004608	2.2e-16	2.2e-16	1.153e-10	9.437e-10	5.003e-10	4.242e-09	2.2e-16	0.01651	9.816e-12	8.006e-05
Tim3	2.273e-05	0.1064	1.738e-12	0.001431	1.744e-13	0.1459	0.007002	0.0006638	0.01173	0.8821	2.887e-07	4.63e-09	0.4955	0.6608	0.03396	0.00466	0.5092

## Sheet: Infected_vs_recovered_significa
Supplementary Table S6C: Significance value of AbSeq expression between Infected and Recovered group
Genes	Activated CD4+ T	CD4+ TCM	CD8+ TCM	CD8+ TEM	Classical switch memory B	Classical Monocytes	Dendritic cells	Intermediate monocytes	Naive B	Naive CD4+CD8+T	Natural killer	Natural killer T	Plasmablast	Platelets	Proliferating NK	T helper 1	T helper 2
IL7R	0.001115	0.0002433	2.2e-16	2.2e-16	2.04e-06	2.2e-16	2.2e-16	0.001927	0.7205	1.646e-11	0.06929	0.01194	0.8238	2.2e-16	2.2e-16	1.286e-10	4.322e-10
CD14	0.1154	2.851e-09	2.2e-16	2.2e-16	6.038e-16	2.2e-16	2.2e-16	2.353e-09	2.2e-16	2.592e-09	0.2406	0.1262	2.2e-16	2.2e-16	1.545e-09	2.281e-07	1.079e-10
CD152	9.571e-15	2.135e-05	4.839e-12	2.2e-16	0.5021	2.2e-16	8.363e-08	0.1614	2.2e-16	5.151e-11	2.2e-16	2.2e-16	0.6525	1.172e-05	2.2e-16	4.572e-07	1.798e-09
CD40LG	1.034e-07	0.2107	8.479e-05	2.2e-16	2.2e-16	2.2e-16	2.2e-16	1.439e-09	5.957e-16	0.1604	2.2e-16	0.001911	2.776e-14	2.2e-16	0.7564	0.02945	0.002095
KLRB1	2.2e-16	0.0009154	2.2e-16	2.2e-16	2.2e-16	2.2e-16	2.2e-16	8.317e-08	2.2e-16	2.2e-16	2.2e-16	2.2e-16	2.2e-16	5.593e-08	2.2e-16	2.2e-16	2.2e-16
FCGR3A	0.1892	0.006384	3.592e-10	2.2e-16	2.2e-16	2.2e-16	2.2e-16	1.533e-07	0.187	2.572e-07	2.2e-16	8.015e-15	2.2e-16	2.2e-16	2.344e-16	0.01064	0.01922
CXCR3	2.727e-15	5.668e-05	5.107e-16	0.01249	0.8964	2.2e-16	2.2e-16	0.0001257	2.2e-16	2.2e-16	2.2e-16	2.2e-16	2.2e-16	2.2e-16	2.2e-16	2.2e-16	2.2e-16
CXCR4	0.00951	0.1692	0.001697	2.2e-16	2.2e-16	3.66e-10	2.2e-16	0.7478	2.2e-16	2.2e-16	7.594e-10	2.2e-16	0.006162	2.2e-16	2.2e-16	2.2e-16	2.2e-16
CCR4	1.509e-13	3.009e-05	1.8e-09	2.2e-16	0.01548	2.2e-16	4.002e-06	0.515	2.2e-16	2.2e-16	1.297e-11	2.2e-16	0.221	2.2e-16	3.057e-16	6.866e-08	4.362e-06
CCR5	2.2e-16	8.351e-07	2.2e-16	3.233e-07	2.2e-16	2.2e-16	2.2e-16	0.5428	0.8202	2.2e-16	2.2e-16	5.665e-05	2.43e-10	7.25e-08	2.2e-16	3.438e-11	2.2e-16
CCR7	3.008e-05	0.0006464	2.2e-16	2.2e-16	7.436e-14	2.2e-16	2.2e-16	9.353e-08	1.737e-09	0.004103	0.03453	2.018e-05	2.641e-05	6.334e-16	4.584e-05	0.5322	0.5364
CD19	0.00188	0.0002167	2.2e-16	2.2e-16	2.2e-16	2.2e-16	2.2e-16	0.1102	2.2e-16	2.2e-16	0.04248	2.2e-16	2.2e-16	0.002805	2.2e-16	2.2e-16	2.2e-16
CR2	2.2e-16	0.000471	2.2e-16	2.2e-16	2.2e-16	2.2e-16	0.06168	0.4584	2.2e-16	0.02832	2.2e-16	2.2e-16	1.197e-08	0.03358	1.367e-07	0.1252	0.7089
IL2RA	1.604e-08	0.001456	2.2e-16	1.988e-12	0.04148	2.2e-16	2.2e-16	0.003099	2.2e-16	2.2e-16	2.2e-16	2.2e-16	3.264e-07	0.06067	2.2e-16	2.2e-16	2.2e-16
CD279	2.2e-16	0.0002434	2.2e-16	0.0007199	4.551e-08	2.2e-16	0.6802	0.1662	2.2e-16	2.2e-16	2.2e-16	2.2e-16	2.2e-16	0.3743	2.2e-16	2.2e-16	1.41e-11
CD27	2.2e-16	0.0006286	2.2e-16	0.02348	0.9387	2.2e-16	9.877e-05	0.4584	0.5511	0.007043	0.00645	0.001604	5.798e-08	9.353e-08	1.171e-08	0.4306	0.1287
CD28	2.2e-16	0.2163	2.2e-16	2.2e-16	2.2e-16	1.257e-10	2.2e-16	9.041e-14	2.2e-16	2.2e-16	2.2e-16	2.2e-16	2.2e-16	1.933e-14	2.2e-16	2.2e-16	2.2e-16
PTGDR2	2.2e-16	0.0003244	2.2e-16	2.2e-16	2.2e-16	2.2e-16	2.2e-16	0.7925	0.4177	0.007689	2.2e-16	2.2e-16	2.147e-15	2.2e-16	0.007255	0.003134	9.314e-05
CD38	1.432e-07	0.009478	0.7577	2.2e-16	2.2e-16	2.2e-16	2.2e-16	0.01503	2.2e-16	2.2e-16	2.2e-16	2.2e-16	2.2e-16	2.2e-16	2.883e-09	2.074e-13	4.22e-08
ENTPD1	0.7529	0.381	0.0002853	2.2e-16	2.2e-16	2.2e-16	2.2e-16	1.298e-13	2.2e-16	2.2e-16	4.283e-09	2.2e-16	2.2e-16	2.2e-16	2.2e-16	2.2e-16	2.2e-16
CD3E	0.02221	4.701e-05	2.641e-14	8.708e-14	0.001653	2.2e-16	2.2e-16	0.1056	0.0005617	0.1159	2.2e-16	2.435e-14	4.384e-10	2.2e-16	0.1236	0.5304	0.000566
CD40	1.134e-14	0.0001306	0.002867	2.2e-16	0.04905	2.2e-16	2.2e-16	0.004498	2.2e-16	2.2e-16	2.629e-15	2.2e-16	9.43e-05	2.2e-16	2.2e-16	2.2e-16	2.2e-16
PTPRC	2.54e-07	3.007e-07	9.525e-11	7.35e-14	0.2277	2.2e-16	2.2e-16	0.0002982	0.6473	0.009366	0.001368	2.2e-16	0.0002938	2.2e-16	2.2e-16	0.0003971	0.0001295
ITGA4	0.6003	0.05566	2.2e-16	2.2e-16	4.583e-13	2.2e-16	2.2e-16	1.672e-07	4.04e-12	2.012e-10	2.2e-16	0.0001739	2.2e-16	2.2e-16	2.2e-16	7.923e-07	4.538e-12
CD4	2.2e-16	0.3425	2.12e-07	2.2e-16	2.764e-09	4.789e-07	2.2e-16	0.0679	2.2e-16	0.07036	1.37e-11	2.2e-16	0.001603	2.2e-16	0.5371	0.1372	5.621e-07
NCAM1	0.7056	0.02583	0.006883	2.2e-16	1.979e-06	5.748e-11	2.2e-16	0.09997	0.02212	0.7822	2.2e-16	0.0009975	0.6956	2.888e-06	3.528e-06	0.2963	0.044
CD5	2.2e-16	5.051e-05	2.2e-16	0.001315	0.004849	2.2e-16	0.0001609	0.7884	2.2e-16	2.2e-16	1.695e-07	2.2e-16	0.007052	0.015	2.2e-16	1.353e-15	2.2e-16
SELL	0.002138	0.002068	2.2e-16	2.2e-16	4.966e-05	2.2e-16	2.2e-16	0.0002376	2.2e-16	2.2e-16	0.04538	2.2e-16	8.942e-15	2.2e-16	2.2e-16	2.2e-16	2.2e-16
CD69	2.2e-16	0.1975	0.02661	2.2e-16	2.2e-16	2.2e-16	2.2e-16	0.0001626	2.2e-16	2.2e-16	0.8088	2.2e-16	3.658e-12	2.2e-16	2.2e-16	2.2e-16	2.2e-16
CD7	1.231e-09	3.805e-07	2.2e-16	0.0001468	0.008821	2.2e-16	2.976e-12	0.01841	7.811e-07	0.003046	2.2e-16	2.2e-16	1.214e-10	2.2e-16	0.0807	0.2701	0.294
CD8A	0.5536	0.001204	3.826e-05	2.2e-16	0.8236	2.2e-16	0.5051	0.9936	2.2e-16	2.2e-16	3.185e-05	2.2e-16	0.0001038	2.572e-05	2.2e-16	2.2e-16	2.2e-16
FAS	0.0155	0.1783	0.07945	3.678e-05	3.308e-09	2.2e-16	2.2e-16	8.272e-13	2.2e-16	2.2e-16	1.003e-11	2.2e-16	2.2e-16	2.2e-16	2.2e-16	2.2e-16	2.2e-16
CXCR5	2.2e-16	4.838e-06	2.2e-16	2.2e-16	1.353e-07	2.2e-16	2.2e-16	0.003182	2.2e-16	9.202e-09	2.2e-16	7.882e-08	2.2e-16	2.2e-16	2.281e-07	3.375e-06	0.03034
GITR	0.0315	0.05312	1.13e-15	2.2e-16	2.2e-16	2.2e-16	2.2e-16	6.752e-15	2.2e-16	2.2e-16	0.000408	2.2e-16	2.2e-16	2.2e-16	2.2e-16	2.2e-16	2.2e-16
CD74	2.2e-16	0.4043	2.2e-16	2.434e-06	2.2e-16	2.2e-16	2.2e-16	0.0003808	2.2e-16	2.2e-16	4.08e-07	2.2e-16	2.2e-16	2.2e-16	2.2e-16	2.2e-16	2.2e-16
LAG3	2.2e-16	0.521	2.2e-16	2.2e-16	0.2529	9.534e-13	2.2e-16	0.0001257	8.205e-05	0.0004903	2.2e-16	2.2e-16	0.1146	2.2e-16	0.00862	0.0003972	5.792e-05
TCR-alpha-beta	2.2e-16	1.82e-05	1.117e-13	2.2e-16	2.2e-16	2.2e-16	2.2e-16	0.3138	2.2e-16	2.2e-16	2.2e-16	1.825e-06	0.0368	2.2e-16	2.2e-16	2.2e-16	2.2e-16
TCR-gamma-delta	0.2606	0.9718	2.58e-08	0.03344	2.2e-16	0.3707	2.2e-16	1.265e-12	8.69e-09	0.009909	0.1433	2.2e-16	2.2e-16	2.2e-16	0.1225	0.6125	0.4708
Tim3	0.003483	0.01465	2.722e-11	2.2e-16	2.095e-08	2.2e-16	2.2e-16	5.299e-05	2.2e-16	1.951e-05	1.557e-05	2.2e-16	2.039e-13	2.2e-16	6.438e-07	0.0003718	0.0198
