# Supplementary material for: Dynamics of Whole Transcriptome Analysis (WTA) and Surface markers expression (AbSeq) in Immune Cells of COVID-19 Patients and Recovered captured through Single Cell Genomics
Source: Front Med (Lausanne). 2024 Jan 31;11:1297001. doi: 10.3389/fmed.2024.1297001 (PMC10864604; doi:10.3389/fmed.2024.1297001)
Supplement: Supplementary file 7 [file Table_7.xlsx]

## Sheet: Cumulative data arranged 
Supplementary Table S7: WTA and AbSeq Expression Profile
	AbSeq				WTA
AbSeq	Healthy	Positive	Recovered		WTA	Healthy	Positive	Recovered
CD19	3.83237	3.77296	3.41815	Pattern 1	CD19	3.5566	2.1839	0.2407
CD14	3.78595	4.26502	4.09387		CD14	0.324	6.0212	0.0963
CD28	4.15735	4.40149	4.21365		CD28	0.2611	0.8268	0.0963
FAS	5.9997	6.08414	6.02419		FAS	0.1281	0.8486	0.0206
FCGR3A	4.99541	5.5551	5.41715		FCGR3A	0.3409	4.4011	0.3163
CD38	5.06928	5.65277	5.28611		CD38	0.0701	0.898	0.0275
ENTPD1	5.23503	5.25708	5.0706		ENTPD1	0.1862	0.9256	0.0756
ITGA4	4.97369	5.45214	5.40874		ITGA4	0.457	3.0295	0.1031
SELL	4.93703	5.11116	5.04251		SELL	3.825	8.9883	0.5913
CD69	5.41934	5.79005	5.32657		CD69	1.2113	17.7412	0.1375
CXCR4	4.74631	5.23752	4.93225		CXCR4	0.059454	0.488994	0.011002
CCR4	5.3524	5.39482	5.47011	Pattern 2	CCR4	0.3119	0.5086	0.1513
CCR5	4.12503	4.28648	4.48669		CCR5	0.0121	0.1308	0
CCR7	4.60932	4.88312	4.95458		CCR7	0.6987	1.684	0.0619
IL7R	4.73351	4.8808	5.01967		IL7R	3.0295	12.0163	0.3988
IL2RA	3.84201	4.03797	4.09474		IL2RA	0.0895	0.4286	0
CXCR3	6.1442	6.21532	6.23424		CXCR3	0.1209	0.308	0.0275
LAG3	4.72802	4.92546	5.16271		LAG3	0.0895	0.3502	0.0413
PDCD1	4.75946	4.7844	5.02036		PDCD1	0.0218	0.1119	0
PTGDR2	4.64613	4.82453	5.15263		PTGDR2	0	0.00872	0
PTPRC	5.20094	5.3076	5.36802		PTPRC	2.8603	18.0695	0.8595
TRDC	6.31556	6.37615	6.39573		TRDC	0.0532	1.2481	0.1375
CD27	4.56104	4.51727	4.44678	Pattern 3	CD27	0.1209	0.4548	0.0138
CD4	5.31627	5.27344	5.03795		CD4	1.146	3.5279	0.3919
CD40	2.54762	2.5006	2.39094		CD40	0.4279	0.7715	0.1031
CD40LG	4.43575	4.31389	4.27738		CD40LG	0.1185	0.3923	0
CD5	5.62234	5.15513	5.05631		CD5	0.3603	1.3847	0.0756
CD7	5.26572	5.09553	5.07395		CD7	0.4981	3.3012	0.0688
CD8A	5.84507	5.58975	5.53583		CD8A	0.4183	5.4793	0.1857
GITR	5.22296	5.18137	5.12072		GITR	0.0387	0.2107	0
HAVCR2	5.59565	5.57635	5.56112		HAVCR2	0.0387	0.8892	0.055
CD3E	6.18119	5.64346	5.87481	Pattern 4	CD3E	2.662	9.7061	0.5776
CR2	3.48309	3.37154	3.40435		CR2	0.1185	0.2092	0
CXCR5	2.56968	2.22086	2.30601		CXCR5	0.3216	0.7192	0.0206
NCAM1	5.43929	4.09284	4.4421		NCAM1	0.9985	1.5431	0.7564
TRAC	5.20313	4.42831	4.65709		TRAC	2.9594	6.7507	0.8389
CTLA4	6.48891	6.4498	6.55949		CTLA4	0.029	0.3356	0
KLRB1	3.90943	3.82102	4.46787		KLRB1	0.1765	4.8821	0.2063
CD74	6.78607	6.51014	6.93932		CD74	0.486315	1.45158	0.078526
