# Supplementary material for: Dynamics of Whole Transcriptome Analysis (WTA) and Surface markers expression (AbSeq) in Immune Cells of COVID-19 Patients and Recovered captured through Single Cell Genomics
Source: Front Med (Lausanne). 2024 Jan 31;11:1297001. doi: 10.3389/fmed.2024.1297001 (PMC10864604; doi:10.3389/fmed.2024.1297001)
Supplement: Supplementary file 9 [file Table_9.xlsx]

## Sheet: cell type info
Supplementary Table S9: Function of Cell types identified in the study
S.No	Cell type	Function	References
1	Naïve B	Naive B cells have a crucial role in the immune system as they recognize and attach to specific antigens within the body. When activated by antigen binding, they have the ability to transform into either plasma cells that secrete antibodies or memory B cells.	PMID: 31836872
2	Natural killer T	Natural killer T cells are a minority subset of αβ T lymphocytes that serve as a critical link between the innate and adaptive immune systems. They possess strong immunomodulatory abilities, playing a significant role in regulating immune responses against various diseases.	PMID: 24428389
3	Classical Monocytes	Classical monocytes, accounting for approximately 75-90% of circulating monocytes, are characterized by their high phagocytic capacity and are recognized as vital scavenger cells. Additionally, they contribute to immune surveillance and inflammation regulation through antigen presentation and cytokine production	PMID: 30105020
4	Classical Switch Memory B	Classical switch memory B cells play a crucial role in long-term immunity by producing high-affinity antibodies. These specialized memory B cells have undergone class switching, allowing them to generate antibodies with enhanced effector functions.	PMID: 36473496
5	Natural killer	NK cells, classified as cytotoxic innate lymphoid cells, have the ability to secrete inflammatory cytokines and chemokines. Their main role is to eliminate transformed or infected cells, effectively limiting the progression of tumors and controlling viral infections.	PMID: 35637393
6	Platelets	Platelets play a role in activating and enhancing the pro-inflammatory cytokine. They contribute to host defence by releasing antimicrobial peptides and promoting the recruitment of immune cells to the site of infection or inflammation.	PMID: 36768333
7	Plasmablast	Plasmablasts have intricate roles in humoral immunity and safeguarding the host. They serve as key players in the production of antibodies, contributing to the elimination of pathogens and providing immune protection.	PMID: 32424361
8	Dendritic cells	Dendritic cells (DCs) possess the unique capacity to activate both naive CD4 and CD8 T cells. Their remarkable ability to cross-present exogenous antigens is recognized for its role in priming naive antigen-specific CD8 T cells.	PMID: 35946383
9	CD8+ TEM	CD8+ T effector memory cells have enhanced cytotoxic capabilities and can quickly release cytokines and cytotoxic molecules to eliminate the antigen	PMID: 35393592
10	Proliferating NK	Proliferating NK cells are highly active in producing cytokines and chemokines, promoting inflammation, and enhancing immune cell recruitment to sites of infection or inflammation.	PMID: 35053216
11	Activated CD4+ T	Activated CD4+ T cells can secrete cytokines that modulate the function of other immune cells, promote inflammation, or facilitate immune tolerance.	PMID: 22474485
12	Naive CD4+ and CD8+	Naive CD4+ and CD8+ T cells are crucial for adaptive immune responses, playing roles in antigen recognition, activation, and differentiation into effector cells that mediate immune defense against infections	PMID: 22266691
13	Thelper 1	Th1 cells play a vital role in cell-mediated immunity and inflammation by facilitating the activation of various immune cells, including macrophages, B cells, and CD8+ cytotoxic T lymphocytes. They are involved in promoting cytolytic and other effector functions of these immune cells.	PMID: 31758534
14	Thelper 2	Th2 cells are crucial in humoral immunity and provide defense against helminth infections. Additionally, they play a major role in a group of commonly occurring diseases known as allergies.	PMID: 25869527
15	CD8+ TCM	CD8+ T central memory cells constitute a distinct subset within the memory CD8+ T cell population, characterized by their phenotype, self-renewal capacity, and tissue-homing capabilities. T	PMID: 16824130
16	Intermediate monocyte	Intermediate monocytes exhibit diverse functions, including the generation of reactive oxygen species, antigen presentation, T cell proliferation and stimulation, participation in inflammatory responses, and involvement in angiogenesis	PMID: 30105020
17	CD4+ TCM	CD4+ T central memory cells (TCM) possess a strong capacity for proliferation and, upon re-exposure to antigens, they tend to produce IL-2 as their effector cytokine	PMID: 24940912
